# Supplementary material for: From policy to practice: An assessment of biosecurity practices in cattle, sheep and goats production, marketing and slaughter in Baringo County, Kenya
Source: PLoS One. 2022 Apr 7;17(4):e0266449. doi: 10.1371/journal.pone.0266449 (PMC8989345; doi:10.1371/journal.pone.0266449)
Supplement: S1 File — (XLS) [file pone.0266449.s001.xls]

## Sheet: Data for RVF  paper
HHID	SUB_COUNTY	ZONE	TYPE_OF_RESPONDENT	SEX	MARITAL_STATUS	HOUSEHOLD_TYPE	AGE_YEARS	HIGHEST_LEVEL_OF_EDUCATION	RELIGION	TRIBE	MAIN_LIVELIHOOD_ACTIVITY_RECODED	WHEN_CATTLE_GOATS_OR_SHEEP_ARE	WE_CONSUME_MILK_FROM_SICK_ANIMAL	WE_BOIL_OUR_MILK_BEFORE_CONSUMPT	WHEN_A_SICK_ANIMAL_IS_ABOUT_TO_D	WHEN_A_SICK_ANIMAL_DIES_WE_IMME	WHEN_A_SICK_ANIMAL_DIES_WE_IMMED	WHEN_A_SICK_ANIMAL_DIES_WE_IMMEE	WHEN_WE_SLAUGHTER_AN_ANIMAL_WE	WHEN_WE_SLAUGHTER_AN_ANIMAL_WF	WHEN_WE_SLAUGHTER_AN_ANIMAL_SOM	WHEN_WE_SLAUGHTER_AN_ANIMAL_SON	WHEN_ANIMALS_ARE_DELIVERING_WE	WHEN_ANIMALS_ARE_SICK_WE_HANDLE	WHEN_AN_ANIMAL_ABORTS_WE_BURY_TH	WHEN_AN_ANIMAL_ABORTS_WE_THROW_T	WHEN_AN_ANIMAL_ABORTS_WE_GIVE_TH	WHEN_AN_ANIMAL_ABORTS_WE_TREAT_I	WHEN_AN_ANIMAL_ABORTS_WE_TREAT_J	WHEN_YOUR_CATTLE_SHEEP_AND_GOAT	WHEN_YOUR_CATTLE_SHEEP_AND_GOAU	WHEN_YOUR_CATTLE_SHEEP_AND_GOAT_A	VETERINARY_SERVICES_ARE_EXPENSIV	VETERINARY_OFFICERS_ARE_EASY_TO	VETERINARY_OFFICERS_ARE_FRIENDLY	VETERINARY_MEDICINES_ARE_DIFFICU	VETERINARY_MEDICINES_ARE_DIFFICV	ANIMALS_THAT_ARE_TREATED_BY_VETE	MAIN_LIVELIHOOD_ACTIVITY1
1	2	1	1	1	2	1	67	1	1	1	4	1	1	5	1	1	5	5	4	1	4	5	5	5	5	1	3	1	5	1	1	5	1	5	4	5	5	1	1
2	2	1	1	1	2	1	35	3	1	1	6	1	1	5	1	1	2	4	5	1	1	5	5	5	5	1	1	2	5	1	5	5	1	3	5	1	4	3	1
3	2	1	2	2	2	1	45	3	1	1	5	1	1	5	1	1	5	1	4	5	2	4	5	5	5	1	2	1	5	1	5	5	2	4	5	1	4	3	1
4	2	1	1	1	2	1	45	3	1	1	5	1	3	5	3	3	2	1	5	1	3	3	5	5	1	1	5	1	5	3	3	4	5	5	5	1	3	2	1
5	2	1	3	2	6	3	56	2	1	1	4	1	1	5	1	1	5	3	5	3	3	1	5	3	5	1	3	-	1	3	1	4	3	2	5	3	-	1	1
6	2	1	3	2	6	3	55	1	2	1	6	1	1	5	1	1	5	1	3	3	3	4	5	5	5	1	1	1	4	3	1	5	5	3	3	4	4	2	1
7	2	1	1	1	6	2	70	2	1	1	4	1	1	4	5	5	5	5	3	4	2	1	5	3	4	4	4	5	5	4	3	2	2	4	4	5	1	1	1
8	2	1	1	1	2	1	42	2	1	1	8	1	1	5	5	4	3	1	4	3	4	3	5	5	3	1	3	1	5	1	1	5	4	3	5	2	4	2	1
9	2	1	2	2	2	1	61	1	1	1	4	5	3	5	1	1	4	3	5	1	2	4	5	5	6	2	4	1	5	5	3	5	5	5	4	3	3	3	1
10	2	1	1	1	2	1	68	2	1	1	4	1	1	5	1	1	3	2	5	1	1	2	5	5	5	1	1	1	5	1	2	4	2	4	5	2	3	3	1
11	2	1	1	1	2	1	65	1	1	1	4	3	3	5	-	3	4	3	5	1	2	2	5	5	1	1	3	2	4	1	3	4	3	2	5	2	2	2	1
12	2	1	1	1	2	1	55	3	1	1	6	1	1	-	1	1	2	3	4	5	1	3	5	5	1	1	3	1	5	1	5	4	2	4	5	2	3	2	1
13	2	1	2	2	2	1	56	2	1	1	8	1	1	5	1	1	3	2	5	1	2	3	5	5	2	1	2	1	5	1	3	5	4	4	3	5	2	3	1
14	2	1	2	2	2	1	45	2	1	1	5	2	1	5	3	3	5	1	5	5	1	1	5	5	1	3	5	1	5	1	1	5	5	1	5	2	2	1	1
15	2	1	1	1	2	1	50	2	1	1	4	3	3	5	1	1	3	1	5	1	1	1	5	5	5	1	1	1	5	1	1	5	4	-	5	1	1	-	1
16	2	1	2	2	2	1	29	3	1	1	9	2	1	5	1	1	5	3	3	2	1	1	5	5	5	3	5	1	5	1	1	5	5	5	5	5	5	1	1
17	2	1	1	1	2	1	62	2	1	1	4	1	1	5	1	1	4	1	5	1	2	2	5	5	5	1	1	1	3	1	1	5	5	2	2	3	3	3	1
18	2	1	2	2	2	1	45	1	1	1	1	5	5	5	1	1	5	2	5	1	1	1	5	5	4	3	5	1	1	1	1	3	5	5	5	3	4	1	1
19	2	1	2	2	2	1	19	3	1	1	5	1	1	5	3	1	4	3	5	1	2	2	5	5	3	1	4	1	5	3	4	4	5	5	5	3	3	2	1
20	2	1	2	2	2	1	27	3	1	1	5	1	1	5	1	1	4	3	5	1	2	2	1	1	4	1	3	1	5	1	3	4	5	5	4	2	3	3	1
21	2	1	2	2	2	1	58	2	1	1	4	5	5	5	1	1	1	2	1	3	1	1	5	5	4	4	4	3	3	1	4	1	5	5	5	3	4	1	1
22	2	1	2	1	2	1	73	2	2	1	1	4	1	5	1	3	3	3	5	2	3	4	5	5	3	1	3	4	2	4	3	3	5	1	5	1	4	4	1
23	2	1	3	2	2	3	25	3	1	1	2	5	1	5	1	1	5	1	5	1	1	1	5	5	4	3	5	1	1	1	1	5	5	5	5	4	5	1	1
24	2	1	1	1	6	2	63	2	1	1	7	2	1	5	4	1	1	1	5	4	1	1	5	5	5	1	1	1	3	3	2	4	5	5	5	3	3	2	1
25	2	1	2	2	2	1	60	1	1	1	1	3	2	5	2	2	3	1	4	4	1	4	5	5	5	1	1	4	4	3	4	4	4	2	4	3	-	2	1
26	2	1	1	1	2	1	69	2	1	1	2	1	1	5	3	5	5	5	5	4	3	5	5	4	4	1	1	4	5	4	3	2	5	4	3	4	4	4	1
27	2	1	3	2	6	3	65	1	1	1	1	4	3	5	1	1	5	1	4	4	3	4	5	5	5	1	1	1	5	-	-	-	4	5	4	3	-	-	1
28	2	1	1	1	2	1	60	2	2	1	2	1	1	5	1	1	5	1	5	1	2	3	5	5	5	1	1	1	5	1	5	5	5	2	5	3	-	5	1
29	2	1	1	1	2	2	75	2	1	1	1	5	1	5	5	5	4	4	5	1	1	3	4	4	3	5	1	2	5	3	3	5	3	4	5	1	2	3	1
30	2	1	2	2	2	1	61	1	1	1	1	1	1	5	1	1	-	3	4	2	2	4	5	5	5	1	3	3	4	3	4	3	4	4	4	3	3	2	1
31	2	1	1	1	2	1	28	2	1	1	2	5	3	5	1	1	3	3	4	2	3	4	5	3	1	1	5	3	5	3	5	4	5	5	5	4	1	3	1
32	2	1	2	2	2	1	52	2	1	1	1	1	1	3	2	2	5	1	5	1	1	3	5	5	5	1	1	1	5	1	1	5	5	5	5	1	1	3	1
33	2	1	2	2	2	1	48	3	1	1	7	1	1	5	1	1	5	1	5	1	2	4	5	5	5	1	1	1	5	1	1	5	4	4	5	2	3	2	1
34	2	1	2	2	2	1	60	1	2	1	7	1	1	5	3	3	4	2	5	1	2	3	5	5	3	2	2	1	5	1	1	5	3	3	3	3	1	1	1
35	2	1	1	1	2	1	66	1	2	1	4	1	1	5	3	2	3	2	5	1	1	3	5	5	1	1	3	1	5	1	2	5	3	4	5	2	2	-	1
36	2	1	2	2	2	1	52	2	1	1	1	1	1	5	1	1	5	3	5	1	2	2	1	2	4	3	1	1	3	1	3	5	3	1	4	2	3	1	1
37	2	1	1	1	2	1	56	2	2	1	1	1	1	5	3	1	4	3	3	4	3	4	5	5	3	1	3	2	4	2	1	5	4	2	4	2	1	1	1
38	2	1	1	1	6	2	56	2	2	1	1	3	2	5	-	5	1	1	5	2	1	2	5	5	5	1	1	1	5	3	3	4	5	5	5	4	4	4	1
39	2	1	2	2	2	1	60	2	2	1	1	5	5	5	4	1	5	1	5	5	1	1	5	5	3	1	2	1	1	1	1	5	5	1	5	5	5	1	1
40	2	1	1	1	2	1	62	4	1	1	2	4	3	5	1	1	5	1	5	1	1	1	5	5	5	-	1	1	4	1	1	5	4	5	5	1	1	3	1
41	2	1	1	1	2	1	62	3	2	1	1	1	1	5	2	1	5	1	5	1	3	3	5	5	4	1	3	3	5	3	5	5	4	4	3	4	3	3	1
42	1	1	2	2	2	1	70	1	2	1	1	-	-	-	1	1	3	1	5	1	1	1	5	4	5	1	1	1	5	1	1	5	3	3	5	3	3	3	1
43	1	1	1	1	2	1	75	1	2	1	1	3	3	5	4	3	5	2	5	2	1	4	5	5	3	1	4	3	4	3	4	4	5	3	4	3	2	2	1
44	1	1	1	1	3	1	63	2	2	1	1	1	1	5	3	2	5	1	3	3	1	2	5	5	5	1	5	4	3	-	-	-	4	2	3	4	-	4	1
45	1	1	2	2	2	1	20	2	1	1	1	1	1	5	1	1	5	1	5	1	1	1	5	5	5	1	1	1	5	1	5	5	3	3	4	3	4	2	1
46	1	1	1	1	2	1	26	3	1	1	6	1	1	5	3	3	3	3	1	5	5	5	5	5	5	1	2	1	5	4	5	4	4	4	5	2	5	1	1
47	1	1	2	2	2	1	25	2	1	1	2	1	1	5	1	1	5	1	5	1	2	4	5	5	5	1	1	1	5	1	5	5	3	3	4	3	4	2	1
48	1	1	1	1	2	1	26	2	1	1	2	1	1	5	1	1	3	3	4	1	3	4	1	1	5	4	3	5	5	4	4	5	5	3	5	2	1	3	1
49	1	1	3	2	6	3	80	1	2	1	1	3	3	5	1	1	5	1	5	5	1	1	5	5	5	1	1	3	4	3	4	4	4	5	5	5	3	2	1
50	1	1	2	2	2	1	35	2	1	1	1	1	1	5	1	1	5	3	1	5	2	2	5	5	3	1	4	4	3	1	1	5	4	1	3	3	1	3	1
51	1	1	1	1	2	1	53	2	1	1	1	1	2	5	3	1	5	1	1	1	1	3	1	5	3	1	3	3	2	2	4	2	4	2	5	3	-	2	1
52	1	1	2	2	2	1	48	2	1	1	4	1	1	5	3	3	4	2	1	5	4	3	5	5	5	2	3	1	5	1	1	5	2	1	4	2	1	1	1
53	1	1	2	2	2	1	22	2	1	1	9	1	1	5	1	1	5	1	2	2	1	1	5	5	4	1	2	1	1	1	3	5	5	4	5	5	5	1	1
54	1	1	1	1	2	1	36	2	1	1	6	2	1	5	4	1	3	1	1	5	3	4	5	5	5	1	1	1	3	3	4	5	5	2	5	2	3	2	1
55	1	1	2	2	2	1	26	2	1	1	6	3	1	5	1	1	5	1	5	1	2	2	5	5	5	1	3	1	5	3	1	5	4	2	5	1	3	1	1
56	3	3	1	1	2	1	55	2	2	1	1	2	3	5	5	2	2	1	1	5	2	5	5	5	1	4	5	4	1	2	4	1	5	3	5	3	3	2	1
57	3	3	1	1	2	1	56	2	1	1	6	1	1	5	4	2	1	1	1	5	3	3	5	5	1	1	5	1	5	5	4	2	5	4	5	4	2	2	1
58	3	3	2	2	2	1	28	3	1	1	6	5	1	5	1	2	1	3	1	1	1	1	1	1	1	2	3	1	1	2	5	5	4	5	5	5	5	1	1
59	3	3	2	2	2	1	30	3	1	1	1	3	2	5	4	1	1	1	1	1	1	1	5	5	1	2	4	1	1	1	1	5	5	1	5	5	4	1	1
60	3	3	2	2	2	1	37	2	1	1	1	1	1	5	1	1	3	1	2	2	1	4	5	5	1	1	5	2	1	2	3	2	4	2	4	4	4	2	1
61	3	3	2	2	2	1	26	2	1	1	1	1	1	5	2	3	2	1	1	2	2	4	5	5	1	1	5	4	2	3	2	2	5	2	4	3	4	2	1
62	3	3	1	1	2	1	27	3	1	1	7	1	1	5	4	3	2	2	2	3	2	3	3	3	2	1	3	3	4	3	4	2	4	2	5	4	2	2	1
63	3	3	2	2	2	1	23	2	1	1	2	1	1	5	4	4	1	1	1	5	5	3	4	5	4	1	3	5	2	1	5	1	2	1	2	4	3	2	1
64	1	4	1	1	2	1	69	1	1	1	5	1	1	5	5	5	3	3	2	3	5	5	5	5	1	1	5	1	5	5	5	3	5	1	1	2	1	1	1
65	1	4	2	2	2	1	32	2	1	1	6	1	1	5	1	1	1	1	1	5	3	3	3	5	5	1	1	3	5	3	5	1	3	1	5	2	2	3	1
66	1	4	1	1	2	1	67	1	2	1	6	3	3	5	3	3	2	3	1	4	5	3	5	5	2	1	3	4	5	2	4	4	3	4	5	2	3	2	1
67	1	4	2	2	2	1	28	2	1	1	1	1	1	5	1	1	1	3	1	1	3	3	4	4	1	1	1	5	4	4	3	1	5	1	5	5	1	1	1
68	1	4	1	1	2	1	40	2	1	1	5	1	3	5	4	2	3	3	1	1	4	3	3	4	4	1	1	3	3	1	3	4	2	3	3	3	3	2	1
69	1	4	1	1	2	1	32	2	1	1	4	1	3	5	2	3	2	1	1	3	5	5	5	5	1	5	5	1	5	1	1	1	3	2	5	4	1	1	1
70	1	4	2	2	2	1	21	2	1	1	6	4	4	5	5	1	1	1	1	1	1	1	1	1	1	3	5	2	1	2	5	1	5	1	4	5	5	1	1
71	1	4	2	2	2	1	30	2	1	1	6	3	1	5	5	1	1	5	1	3	3	3	5	5	4	5	5	1	5	1	5	1	3	1	5	5	1	1	1
72	1	4	1	1	2	1	30	2	1	1	1	1	1	5	4	1	5	1	3	4	4	4	5	5	1	2	4	1	4	1	4	3	4	2	3	3	1	3	1
73	1	4	1	1	2	2	79	1	4	1	1	1	1	5	3	3	3	2	1	4	2	4	5	5	1	1	3	3	5	3	4	3	3	2	4	2	3	3	1
74	1	4	1	1	2	1	56	1	2	1	1	1	3	5	4	4	3	3	2	3	3	3	5	5	1	3	4	1	4	1	4	4	3	3	4	3	2	3	1
75	1	4	2	2	2	1	50	2	1	1	6	1	1	5	5	5	3	1	1	1	1	3	5	5	4	1	5	1	5	1	5	3	1	2	5	1	1	3	1
76	1	4	3	2	6	3	76	1	1	1	7	1	1	5	1	1	1	5	1	5	4	4	5	5	1	4	4	5	3	5	4	4	5	5	5	1	1	2	1
77	1	4	2	2	2	1	60	1	1	1	5	4	1	5	2	1	1	1	2	2	1	1	1	1	1	4	5	1	2	1	2	4	4	1	4	1	1	1	1
78	1	4	1	1	2	1	54	3	1	1	2	1	1	5	5	3	1	5	1	3	1	3	5	5	1	5	5	1	5	1	5	3	5	4	5	3	1	1	1
79	2	4	1	1	2	1	39	2	2	1	1	1	1	5	1	1	5	1	3	3	1	3	5	5	5	1	1	1	4	1	4	3	4	2	4	3	3	2	1
80	2	4	2	2	2	1	28	3	2	1	2	1	1	5	1	3	5	1	5	5	4	4	4	4	5	1	1	3	4	4	4	4	5	5	5	3	3	1	1
81	2	4	3	2	6	3	69	1	2	1	2	1	1	5	2	2	2	1	3	3	1	4	5	5	5	1	1	3	3	3	3	3	4	2	4	4	4	2	1
82	2	4	2	2	2	1	50	2	2	1	1	1	1	5	3	3	3	3	5	3	4	4	3	3	6	-	-	-	-	2	3	4	-	4	5	3	4	-	1
83	2	4	1	1	2	1	61	2	1	1	1	1	1	5	1	1	5	1	5	2	1	1	5	5	5	1	1	1	3	1	4	3	5	5	5	5	4	1	1
84	2	4	2	2	2	1	49	1	1	1	2	5	3	5	4	3	2	1	2	1	1	1	1	1	2	3	4	5	2	2	3	1	1	1	4	5	1	1	1
85	2	4	2	2	2	2	8	4	1	1	2	1	1	5	1	1	5	4	3	3	3	3	5	5	4	1	3	1	5	3	4	3	3	1	5	3	2	2	1
86	2	4	1	1	2	1	39	3	1	1	6	3	4	5	4	4	2	2	1	1	4	3	5	5	1	2	4	3	5	2	4	2	3	2	5	3	3	3	1
87	2	4	1	1	2	1	70	1	1	1	1	1	1	5	1	1	5	1	5	2	1	3	3	3	5	1	1	1	2	1	1	5	4	5	5	1	4	3	1
88	2	4	2	2	2	1	75	1	1	1	2	4	2	3	4	2	2	1	1	1	1	1	1	1	2	3	3	2	2	1	3	3	5	5	5	5	5	1	1
89	2	4	1	1	2	1	82	1	1	1	2	1	1	5	3	2	2	2	1	1	2	4	5	5	2	1	4	3	4	2	4	3	-	3	4	-	3	3	1
90	2	4	2	2	2	1	25	3	1	1	1	5	3	5	1	1	4	1	5	5	1	1	5	5	4	3	5	3	3	3	5	4	5	4	5	5	5	1	1
91	2	4	1	1	3	1	48	2	2	1	1	3	3	5	3	3	2	2	1	3	1	3	5	5	2	1	4	4	5	1	4	3	4	4	4	3	1	3	1
92	2	4	2	2	2	1	32	2	1	1	7	5	3	5	3	2	5	1	1	5	3	3	5	5	2	1	4	4	1	5	1	1	-	-	-	5	3	4	1
93	3	3	3	2	4	3	30	2	1	1	1	4	4	5	1	1	2	3	1	1	1	1	5	5	1	4	4	5	1	2	3	3	5	5	5	5	5	1	1
94	3	3	1	1	4	2	56	1	1	1	1	3	3	5	3	2	3	3	1	1	3	4	5	5	1	2	4	3	5	2	4	1	-	-	-	-	3	3	1
95	3	3	1	1	2	1	34	3	3	1	1	3	3	5	3	3	2	2	1	1	3	4	5	5	2	1	4	1	4	2	4	1	3	2	4	2	3	3	1
96	3	3	1	1	3	1	67	1	1	1	1	1	3	5	4	2	2	2	1	1	3	4	5	5	1	4	3	4	5	1	4	3	3	2	4	3	3	3	1
97	3	3	3	2	6	1	78	1	1	1	7	5	4	4	3	3	2	2	5	1	1	1	5	5	2	3	1	1	1	1	4	1	5	5	5	5	5	1	1
98	3	3	1	1	3	2	57	2	2	1	1	1	3	5	3	3	2	2	1	1	3	4	5	5	2	2	4	3	5	1	4	3	-	3	4	3	3	2	1
99	3	3	2	2	2	1	30	2	1	1	2	1	1	5	2	2	3	3	1	4	3	3	5	5	3	1	4	1	4	3	4	3	5	4	5	2	3	3	1
100	3	3	2	2	2	1	22	2	1	1	7	5	5	4	2	2	3	2	3	3	1	1	1	1	2	2	2	1	1	1	2	2	5	5	5	5	5	1	1
101	3	3	2	2	2	1	33	2	1	1	1	1	1	4	1	1	5	1	4	1	1	1	2	2	5	1	1	2	5	2	3	4	4	2	5	5	2	1	1
102	3	3	2	2	2	1	27	2	1	1	1	1	1	5	1	1	5	1	2	2	2	4	5	5	5	1	1	1	5	1	4	3	3	2	4	3	1	2	1
103	3	3	2	2	2	1	69	1	1	1	9	1	1	5	2	1	5	3	2	4	2	2	5	5	2	1	4	2	4	3	4	2	-	-	-	-	-	3	1
104	3	3	1	1	2	1	80	1	1	1	5	1	3	5	4	2	2	2	1	1	-	-	5	5	2	2	4	4	5	1	4	1	3	2	4	2	3	3	1
105	3	3	1	1	2	1	57	2	1	1	1	1	1	5	3	2	5	1	3	1	1	3	5	5	5	1	1	1	3	1	3	3	5	5	5	1	4	3	1
106	3	3	2	2	2	1	52	2	1	1	4	5	2	5	1	1	5	5	5	4	1	1	1	1	5	5	5	2	3	5	5	3	5	1	5	5	5	1	1
107	3	3	1	1	2	1	38	2	1	1	4	1	3	5	3	3	2	2	1	1	1	4	5	5	2	1	4	1	5	1	4	3	4	2	3	2	3	3	1
108	3	3	3	2	2	1	23	2	1	1	1	2	5	5	5	2	2	2	3	3	1	1	5	5	3	3	3	2	2	1	1	1	5	5	5	5	5	1	1
109	3	3	3	2	6	3	41	2	1	1	1	1	1	5	3	2	4	3	2	3	4	3	5	5	3	2	2	4	3	1	4	3	3	2	3	3	2	3	1
110	1	3	3	2	1	3	56	1	1	1	1	5	1	5	2	1	4	1	2	1	1	1	5	5	2	2	4	1	3	1	5	2	5	5	5	5	5	1	1
111	1	3	2	2	2	1	30	3	1	1	1	1	1	5	1	1	5	1	3	3	3	4	5	5	5	1	1	2	2	3	3	3	4	2	4	3	3	2	1
112	1	3	1	1	2	1	24	2	1	1	1	3	1	5	1	1	3	3	4	3	1	5	5	3	5	1	1	5	3	3	3	4	3	5	5	1	3	4	1
113	1	3	2	2	2	1	30	2	1	1	1	5	5	5	3	2	3	2	2	2	1	1	5	5	3	4	4	3	2	1	5	1	5	5	5	5	5	1	1
114	1	3	1	1	2	1	29	3	1	1	1	3	3	5	3	3	2	2	1	1	3	4	5	5	2	2	4	3	5	1	4	3	3	1	4	2	3	3	1
115	1	3	1	1	2	1	60	2	1	1	1	1	1	5	4	4	2	1	2	1	1	1	5	5	5	1	1	3	1	3	4	2	5	1	5	4	4	3	1
116	1	3	2	2	2	1	56	2	1	1	1	1	1	5	1	1	5	1	3	3	1	1	4	4	5	1	1	4	4	1	3	4	2	2	5	1	2	2	1
117	1	3	1	1	2	1	61	3	1	1	1	3	3	5	3	3	2	2	1	1	1	4	5	5	2	2	4	2	4	1	4	1	4	2	4	4	2	3	1
118	1	3	2	2	2	1	28	2	1	1	4	1	1	5	1	1	5	1	3	2	1	1	4	4	5	1	1	4	3	1	4	3	5	2	4	2	2	3	1
119	2	1	1	1	4	2	37	2	2	1	1	1	1	5	4	2	1	1	5	3	2	3	5	5	1	1	1	5	2	4	2	5	5	3	5	3	5	3	1
120	3	2	3	2	2	3	38	2	2	1	6	1	1	5	1	1	4	4	4	1	1	1	4	4	5	1	1	1	4	1	4	4	1	5	5	5	2	1	1
121	3	2	3	2	2	3	42	2	2	1	1	1	1	5	1	1	5	1	4	3	3	3	5	5	2	2	2	3	4	1	4	4	5	5	5	2	2	2	1
122	3	2	3	2	6	3	45	2	2	1	4	1	1	5	1	1	3	3	2	4	2	4	5	5	4	1	3	3	2	3	4	2	4	2	4	3	3	2	1
123	3	2	3	2	6	3	85	1	5	1	6	5	1	5	1	1	2	5	3	3	1	1	5	5	2	3	5	1	1	1	4	4	5	5	5	5	5	1	1
124	3	2	1	1	2	1	43	2	1	1	1	1	3	5	3	2	4	3	1	1	4	3	5	5	1	2	4	2	4	2	4	3	3	3	4	3	3	2	1
125	3	2	2	2	2	1	25	2	1	1	1	1	1	5	2	1	3	3	1	4	3	3	5	5	1	1	5	1	4	1	4	3	-	4	5	2	3	2	1
126	3	2	2	2	2	1	38	2	2	1	4	5	1	5	1	1	1	5	4	1	1	1	5	5	4	3	5	1	3	1	4	3	5	5	5	5	5	1	1
127	3	2	1	1	2	1	43	2	2	1	2	3	5	5	4	3	4	3	2	1	4	3	5	5	3	2	4	3	4	3	4	3	2	3	3	2	3	3	1
128	3	2	1	1	2	1	34	3	1	1	2	4	3	5	1	1	1	1	1	5	5	5	4	3	1	1	5	2	3	3	1	2	1	2	5	1	3	3	1
129	3	2	2	2	2	1	30	3	1	1	2	1	1	5	1	1	3	3	1	1	3	4	5	5	5	1	1	2	5	1	4	3	4	4	4	2	4	2	1
130	3	2	1	1	2	1	29	3	1	1	2	4	4	5	3	3	2	2	3	4	4	5	4	3	1	1	5	3	5	3	4	4	2	5	5	3	4	2	1
131	3	2	2	2	2	1	22	2	1	1	1	1	1	5	1	1	3	3	2	3	1	4	5	5	1	1	4	1	5	1	4	3	2	4	4	2	3	2	1
132	3	2	2	2	2	1	39	2	1	1	2	2	1	5	1	1	4	3	3	1	5	5	5	5	2	1	4	2	4	3	4	4	5	4	5	2	3	3	1
133	3	2	1	1	2	1	38	4	1	1	1	3	3	5	3	2	2	2	1	1	3	4	5	5	2	3	4	1	5	1	4	2	3	2	4	3	3	3	1
134	3	2	1	1	2	1	35	3	1	1	4	3	1	5	1	1	4	3	1	1	4	3	5	5	1	3	4	2	3	1	4	4	4	2	3	3	2	4	1
135	3	2	2	2	2	1	30	2	1	1	1	5	3	5	1	1	5	5	2	2	1	1	5	5	5	3	5	1	2	1	4	5	5	2	5	5	5	1	1
136	3	2	2	2	2	1	31	2	1	1	2	1	1	5	1	1	5	1	1	5	4	4	5	5	2	1	4	1	5	1	1	5	5	2	5	2	5	2	1
137	3	2	1	1	2	1	38	3	1	4	7	1	3	5	4	2	4	3	3	2	5	5	5	5	4	3	2	2	4	2	4	2	3	3	3	4	3	3	1
138	3	2	1	1	2	1	40	2	1	1	2	1	1	5	3	2	2	1	1	3	4	5	5	1	2	4	4	5	1	4	3	4	4	4	3	3	2	5	1
139	3	2	2	2	2	1	24	3	2	1	4	1	1	5	1	1	3	1	1	1	1	1	5	5	5	1	1	1	5	1	5	5	5	4	4	2	5	3	1
140	3	2	1	1	2	1	28	3	2	1	2	3	3	2	3	3	2	3	1	1	3	4	5	5	1	2	4	1	1	1	4	3	3	2	4	4	3	2	1
141	3	2	3	2	2	3	57	1	1	1	1	3	1	5	1	2	5	1	4	4	2	2	5	5	5	1	1	4	4	1	3	3	1	4	5	1	1	1	1
142	3	2	1	1	2	1	32	4	1	1	5	5	5	5	3	1	4	3	3	2	4	3	5	5	3	2	4	2	4	1	4	4	4	3	3	3	3	3	1
143	3	2	3	2	2	1	65	1	2	1	7	1	1	5	1	1	5	3	3	3	2	4	5	5	4	1	3	3	4	2	3	2	4	2	4	4	3	2	1
144	3	2	3	2	2	3	30	2	1	1	8	1	1	5	1	1	3	3	2	2	1	4	5	5	4	1	2	2	5	2	2	4	3	3	4	3	3	2	1
145	3	2	2	2	2	1	40	1	1	1	8	5	1	5	1	1	4	1	4	3	1	1	5	3	1	3	3	1	1	2	4	5	5	1	5	5	5	1	1
146	3	2	3	2	4	3	40	3	1	1	2	1	1	5	3	2	4	1	2	3	4	4	5	5	3	1	4	1	4	2	5	3	4	5	2	3	3	4	1
147	3	2	1	1	2	2	61	2	1	1	2	4	3	5	5	5	3	3	4	5	1	4	1	2	1	1	5	2	5	3	5	3	5	2	3	1	2	4	1
148	3	2	2	2	1	1	65	1	1	1	2	5	4	5	1	1	4	2	2	2	1	1	5	5	2	3	4	1	3	2	5	2	5	1	5	5	5	1	1
149	3	2	1	1	2	1	24	3	1	1	1	4	4	5	3	1	1	2	1	3	3	4	5	5	3	3	4	3	4	3	4	2	2	2	4	4	3	3	1
150	3	2	2	2	2	1	24	3	1	1	2	4	1	5	1	1	4	3	4	2	3	3	5	5	1	1	5	2	4	2	4	5	4	4	5	2	4	2	1
151	3	2	3	2	2	3	30	2	1	1	6	3	3	5	4	4	4	4	5	1	5	5	2	2	1	1	5	2	4	1	3	4	2	3	5	2	1	2	1
152	3	2	3	2	6	3	40	1	1	1	2	5	4	5	1	1	2	1	4	1	1	1	1	1	2	2	4	2	2	2	5	4	5	4	5	5	5	1	1
153	3	2	1	1	2	1	44	2	1	1	1	1	2	1	5	4	1	1	2	3	5	5	5	5	1	1	5	1	4	1	4	4	4	3	3	2	2	3	1
154	3	2	3	2	6	3	45	2	1	1	1	1	1	5	1	1	3	3	3	3	2	4	5	5	4	1	3	2	4	2	3	4	3	3	4	4	3	2	1
155	3	2	1	1	2	1	40	3	1	1	1	3	3	5	4	3	3	3	3	4	1	5	5	2	5	1	1	3	5	4	3	5	5	4	4	3	4	3	1
156	3	2	1	1	1	2	21	2	1	1	1	5	5	5	4	1	1	1	2	1	5	4	5	5	1	1	4	3	4	2	5	2	1	1	2	1	1	1	1
157	3	2	2	2	3	1	48	2	1	1	2	1	1	5	2	3	1	1	5	1	5	5	5	5	1	1	5	5	5	3	3	5	5	5	5	1	1	1	1
158	3	2	1	1	3	1	68	1	1	1	1	3	3	5	4	2	3	2	1	4	1	2	5	5	2	2	4	3	5	2	3	4	3	2	4	4	3	3	1
159	3	2	3	2	6	3	46	1	1	2	2	1	1	5	1	1	5	1	2	1	3	4	5	5	5	5	5	1	1	1	5	1	5	1	1	5	1	1	1
160	3	2	2	2	2	1	32	2	1	2	2	3	1	5	5	5	5	5	1	1	5	5	1	1	5	1	3	5	5	5	5	5	1	5	5	1	1	1	1
161	3	2	1	1	2	1	35	2	1	2	1	1	3	3	1	1	1	1	1	1	3	3	5	5	1	1	2	3	5	3	5	3	5	2	3	1	1	3	1
162	3	2	1	1	2	1	37	2	1	2	1	3	3	5	5	5	1	1	3	1	5	5	5	5	1	5	5	5	5	5	5	5	5	5	3	4	3	1	1
163	3	2	2	2	2	1	28	2	1	2	2	2	1	5	5	5	5	1	1	1	5	5	5	5	1	1	5	3	5	3	5	1	5	1	5	1	1	3	1
164	3	2	2	2	2	1	45	2	2	2	2	1	1	5	1	1	1	5	3	3	3	4	5	5	1	1	5	3	4	1	5	5	5	1	1	5	1	1	1
165	3	2	1	1	2	1	53	2	1	2	1	4	5	5	4	1	1	1	2	2	3	4	5	5	1	1	4	3	4	2	5	3	4	3	4	4	2	1	1
166	3	2	1	1	3	1	71	2	2	1	1	1	1	3	1	1	5	5	5	1	5	3	5	5	5	1	1	1	5	1	5	5	3	5	5	1	1	1	1
167	3	2	1	1	2	1	25	2	1	2	1	1	1	5	3	3	1	1	1	1	3	3	5	5	1	1	3	3	5	3	3	3	3	2	3	4	2	3	1
168	3	2	2	2	2	1	22	3	1	2	1	1	1	5	1	1	5	5	1	1	1	5	5	5	1	1	5	5	5	5	5	1	5	1	5	1	5	1	1
169	3	2	2	2	2	1	60	3	2	4	1	-	-	-	-	-	-	-	-	-	-	-	-	-	6	-	-	-	-	-	-	-	-	-	-	-	-	-	1
170	3	2	1	1	2	1	63	2	1	4	5	3	4	5	3	3	2	1	1	1	3	4	5	5	1	1	3	1	4	1	4	2	3	2	3	3	3	3	1
171	3	2	2	2	2	1	20	3	1	2	2	1	1	5	1	1	1	5	1	1	3	4	5	5	5	1	1	1	5	1	1	5	2	5	5	1	5	1	1
172	3	2	1	1	2	1	31	2	1	2	1	5	4	5	5	1	1	1	2	1	2	5	5	4	1	2	5	4	5	1	5	3	4	4	4	4	4	1	1
173	3	2	2	2	3	1	45	2	1	2	2	1	1	5	3	3	5	1	1	1	3	3	5	5	1	2	5	3	5	1	5	5	4	3	4	2	3	1	1
174	3	2	1	1	3	1	70	4	1	2	1	5	5	1	5	5	5	5	3	4	5	2	5	5	5	3	3	5	5	5	5	5	4	3	5	3	3	2	1
175	3	2	2	2	3	1	50	2	1	2	1	1	1	5	5	1	5	2	1	1	5	5	5	5	1	1	5	2	5	2	5	3	2	2	5	4	1	5	1
176	3	2	1	1	2	1	68	3	1	2	1	3	2	4	4	4	2	2	4	4	2	2	5	5	3	2	3	3	3	2	5	3	3	3	2	3	3	3	1
177	3	2	1	1	2	1	23	2	1	4	2	1	1	5	4	3	2	1	1	4	3	4	5	5	2	1	4	1	5	1	4	2	3	2	4	3	1	1	1
178	3	2	2	2	2	1	28	4	1	2	1	1	1	5	1	1	3	3	5	5	5	5	5	5	5	3	2	5	5	1	5	5	3	5	5	5	5	1	1
179	3	2	2	2	3	1	52	2	1	2	1	3	3	5	5	5	1	1	3	2	3	3	5	5	1	1	3	3	5	3	5	3	5	3	3	1	3	3	1
180	3	2	1	1	3	1	58	1	1	2	2	5	3	5	5	4	1	1	1	1	3	3	5	5	1	3	1	3	3	3	5	1	3	3	3	3	3	1	1
181	3	2	3	2	2	1	26	2	1	2	1	3	3	3	5	5	1	1	3	3	3	1	5	5	1	1	1	3	3	5	5	3	3	2	3	3	3	3	1
182	3	2	2	2	2	1	61	1	1	2	1	1	3	5	5	1	5	1	1	1	3	4	5	5	1	1	5	1	5	5	5	1	5	1	5	1	1	1	1
183	3	2	1	1	2	1	61	2	1	2	7	4	5	4	4	1	2	2	3	1	3	3	5	5	1	1	5	4	3	3	4	3	5	5	5	1	2	1	1
184	3	2	1	1	2	1	28	2	1	2	5	1	3	3	5	5	1	5	5	3	3	3	5	5	3	3	1	3	2	3	5	3	3	2	3	2	3	3	1
185	3	2	2	2	2	1	23	2	1	2	6	1	1	5	4	3	1	1	1	1	2	5	5	5	1	1	5	5	5	5	5	5	1	5	5	5	1	1	1
186	3	2	2	2	2	1	44	2	2	2	1	1	1	5	3	3	1	5	1	1	5	5	5	5	3	3	3	3	3	3	3	1	5	1	4	2	5	4	1
187	3	2	1	1	1	1	41	2	2	2	1	1	1	5	1	1	5	5	1	5	4	3	5	5	3	5	5	5	5	3	5	5	5	3	5	5	5	1	1
188	3	2	1	1	2	1	27	2	1	2	7	1	3	5	3	3	1	3	1	4	3	4	5	5	1	3	3	1	5	1	4	2	3	4	5	3	3	2	1
189	3	2	1	1	2	1	36	2	1	2	2	1	1	5	3	3	1	1	1	1	5	5	5	5	1	5	5	1	5	1	5	5	5	5	3	1	1	1	1
190	3	2	1	1	2	1	37	2	1	2	2	3	2	3	5	5	1	1	1	1	2	3	5	5	1	1	1	3	3	3	5	3	3	3	3	2	3	3	1
191	3	2	3	2	6	3	24	1	1	2	2	5	5	5	5	5	1	1	3	3	5	5	5	5	1	1	5	5	3	1	5	1	5	1	5	1	1	1	1
192	3	2	1	1	2	1	32	2	2	2	2	3	3	5	1	1	2	3	1	4	1	3	5	5	3	1	4	3	4	3	4	2	3	4	4	2	3	3	1
193	3	2	1	1	3	1	83	1	2	2	4	5	3	1	5	5	1	1	5	5	5	5	5	5	3	5	5	5	5	5	5	5	5	4	3	3	5	4	1
194	3	2	1	1	1	2	23	3	1	2	2	5	4	5	5	1	1	1	2	1	3	4	5	5	1	1	1	2	4	2	4	3	4	2	3	2	3	1	1
195	3	2	1	1	3	1	53	2	2	2	1	1	3	5	5	5	5	5	3	3	1	1	5	5	1	1	5	1	5	2	5	1	5	1	3	3	3	3	1
196	3	2	2	2	2	1	80	1	1	2	1	1	3	5	5	5	4	3	5	5	5	5	5	5	5	5	3	5	5	3	5	5	5	1	5	5	1	1	1
197	3	2	1	1	3	1	70	1	2	2	1	5	4	5	4	4	2	2	2	4	1	1	5	5	2	1	4	4	5	3	4	3	3	4	5	3	2	3	1
198	3	2	1	1	2	1	56	1	2	2	1	2	3	4	5	1	1	1	2	1	3	3	5	5	1	1	4	4	4	3	4	3	4	1	2	1	2	2	1
199	3	2	1	1	2	1	31	2	1	2	1	3	3	4	4	3	2	2	1	2	4	3	5	5	1	2	4	4	5	3	4	1	3	4	4	2	2	3	1
200	3	2	2	2	2	1	24	2	1	2	1	1	1	5	3	3	3	3	5	5	5	5	5	5	4	3	5	5	5	3	5	5	5	1	5	5	5	1	1
201	3	2	1	1	2	1	29	2	2	2	2	4	4	4	5	1	1	1	2	1	3	4	5	5	1	1	4	3	4	2	4	4	3	1	2	2	2	4	1
202	3	2	3	2	2	1	35	2	2	2	1	1	1	5	3	5	5	5	5	5	5	5	5	5	5	4	5	5	5	3	4	5	5	1	5	5	5	1	1
203	3	2	1	1	2	1	42	2	1	2	1	3	2	5	3	3	2	2	1	1	4	3	5	5	1	1	4	4	5	3	4	2	4	2	4	3	2	3	1
204	3	2	2	2	2	1	29	2	1	2	2	1	5	5	5	5	2	2	1	1	2	2	5	5	1	4	4	5	3	4	3	1	-	-	5	3	1	1	1
205	3	2	1	1	2	1	52	2	1	2	1	3	3	5	5	5	2	2	3	3	3	3	5	5	1	1	3	3	3	3	5	3	3	2	2	5	3	3	1
206	3	2	1	1	2	1	65	1	1	2	1	3	3	5	5	5	1	1	1	1	3	1	5	5	1	1	3	3	3	3	5	3	5	3	3	4	3	3	1
207	3	2	2	2	3	1	60	1	1	2	2	3	5	3	5	5	1	1	3	1	3	3	5	5	1	1	3	3	5	3	3	3	3	1	3	3	3	3	1
208	3	2	1	1	2	1	60	1	1	1	2	2	3	5	5	5	1	1	1	1	3	3	5	5	1	1	1	3	5	3	5	3	3	1	3	3	3	3	1
209	1	4	1	1	3	1	73	4	1	1	2	1	1	5	3	1	1	1	2	4	5	5	5	5	1	5	5	1	5	1	4	2	5	2	5	1	1	1	1
210	1	4	1	1	2	1	30	2	1	1	6	1	1	5	1	3	1	1	1	3	5	5	5	5	1	5	5	1	5	3	5	3	5	2	5	5	5	1	1
211	1	4	2	2	3	1	30	2	1	1	1	1	1	5	1	3	1	5	3	4	1	5	5	1	5	3	1	5	1	5	3	3	1	5	5	1	3	2	1
212	1	4	2	2	2	1	20	2	1	1	2	1	1	5	1	1	3	3	1	1	4	4	5	5	5	1	1	1	5	1	5	2	3	1	5	1	1	2	1
213	1	4	1	1	3	1	25	4	1	1	2	3	3	3	2	2	2	3	1	4	4	3	5	5	1	1	4	1	5	1	4	1	3	2	4	2	3	3	1
214	1	4	2	2	2	1	20	2	1	1	1	1	1	5	3	1	1	1	5	1	4	3	5	4	6	-	-	-	5	3	3	3	1	5	5	3	3	2	1
215	1	4	1	1	2	1	76	1	1	1	2	1	1	5	3	3	1	1	3	5	5	5	5	5	5	5	1	5	1	1	3	1	1	1	2	2	5	1	1
216	1	4	2	2	2	1	58	1	1	1	4	2	3	5	4	2	4	4	3	2	1	1	1	1	5	4	5	1	2	1	2	5	4	4	5	3	3	1	1
217	1	4	1	1	2	1	34	3	1	1	2	1	3	5	3	2	1	1	1	4	1	3	5	5	1	4	3	1	5	1	4	1	4	2	5	3	3	3	1
218	1	4	1	1	2	1	29	3	1	1	2	1	1	5	3	2	1	1	1	3	5	5	5	5	1	5	5	3	5	1	1	3	5	2	3	4	3	2	1
219	1	4	1	1	2	1	68	1	1	1	1	-	-	-	-	-	-	-	-	-	-	-	-	-	6	-	-	-	-	-	-	-	-	-	-	-	-	-	1
220	1	4	2	2	3	1	52	2	1	1	2	1	1	5	1	1	5	3	1	5	3	5	5	5	1	5	5	1	5	1	5	2	3	1	5	5	5	1	1
221	1	4	2	2	2	1	35	2	1	1	4	1	1	5	1	1	5	3	5	4	2	4	5	2	1	1	5	1	5	1	5	3	5	1	4	5	1	1	1
222	1	4	2	2	2	1	27	2	1	1	2	1	1	5	2	3	5	3	1	1	5	2	5	5	1	5	5	1	5	1	3	3	5	3	3	4	1	1	1
223	1	4	1	1	2	1	34	2	1	1	2	1	1	3	2	3	2	1	2	1	5	5	5	5	1	5	3	1	5	1	5	3	1	1	3	1	1	1	1
224	1	4	2	2	1	1	45	1	1	1	2	3	3	5	3	-	1	1	1	3	4	3	5	5	1	2	3	4	5	1	4	2	3	2	4	-	3	2	1
225	1	4	3	2	2	3	38	4	1	1	2	1	1	5	3	1	1	5	3	3	1	3	3	3	2	1	1	1	4	1	4	2	2	4	4	2	5	3	1
226	1	4	1	1	2	1	37	2	1	1	6	3	3	5	4	3	3	1	1	4	3	4	5	5	1	1	3	2	5	2	4	2	4	2	4	3	4	3	1
227	1	4	1	1	3	1	78	2	1	1	2	5	4	5	3	3	3	4	3	2	2	2	5	5	2	1	4	2	4	1	4	3	4	4	3	3	3	3	1
228	1	4	2	2	2	1	66	1	1	1	5	5	1	5	1	1	4	3	5	4	1	1	1	1	5	5	4	2	1	2	5	1	4	4	5	4	4	1	1
229	1	4	2	2	2	1	28	2	1	1	1	5	1	5	1	1	3	5	1	1	4	3	5	5	1	2	5	3	5	1	5	1	5	1	3	3	3	1	1
230	1	4	1	1	2	1	40	3	1	1	1	3	1	5	5	4	2	3	1	2	4	4	5	5	1	1	5	4	3	4	3	2	4	2	3	2	2	3	1
231	1	4	2	2	2	1	45	2	1	1	2	1	1	5	2	2	5	5	4	3	1	1	1	1	5	1	1	1	5	2	5	5	-	-	-	-	-	-	1
232	1	4	1	1	2	1	53	2	1	1	5	5	5	5	5	5	3	3	3	3	3	3	5	5	6	3	5	3	5	1	5	3	5	2	4	5	1	1	1
233	1	4	1	1	3	1	32	2	1	1	5	3	5	5	5	5	1	1	1	1	5	5	5	5	1	5	5	5	3	5	5	2	5	1	1	3	2	1	1
234	1	4	2	2	2	1	25	2	1	1	6	1	1	5	1	1	4	3	5	3	3	3	5	5	5	1	1	3	4	1	1	5	5	4	5	1	5	1	1
235	1	4	1	1	2	1	29	3	1	1	1	1	1	5	3	2	2	3	2	3	3	4	5	5	2	3	4	2	4	1	4	3	4	2	2	2	1	2	1
236	1	4	2	2	2	1	57	2	1	1	6	1	1	5	1	1	4	5	1	5	3	2	5	1	2	5	5	4	5	2	3	3	3	1	3	1	1	1	1
237	1	4	1	1	2	1	68	2	1	1	1	1	1	5	3	3	2	1	3	4	3	5	5	1	1	4	3	5	1	4	2	3	2	4	3	3	3	5	1
238	1	4	1	1	2	1	38	3	1	4	1	5	5	5	5	5	5	5	3	5	5	3	5	5	3	3	3	3	5	1	5	2	3	3	3	3	5	1	1
239	1	4	1	1	2	1	29	3	1	1	6	1	1	5	5	3	5	3	2	3	3	3	5	5	3	3	3	3	4	3	5	2	5	5	5	4	1	1	1
240	1	4	2	2	2	1	50	2	1	1	2	1	1	5	1	1	4	4	3	2	1	1	1	1	1	4	4	2	4	2	3	2	5	5	5	5	5	1	1
241	1	4	1	1	3	1	65	2	1	1	1	3	3	5	2	2	1	5	3	2	2	5	5	5	5	1	1	1	5	1	5	5	5	1	5	1	5	1	1
242	1	4	1	1	3	1	57	2	1	1	6	5	3	5	5	5	2	2	1	1	1	1	5	5	1	5	5	2	5	2	4	2	5	2	5	5	1	1	1
243	1	4	1	1	2	1	66	3	1	1	2	5	5	5	3	1	2	5	3	1	1	1	5	5	3	1	5	3	5	2	5	3	5	2	5	1	1	2	1
244	1	4	2	2	2	1	54	2	1	1	1	5	1	5	1	3	5	1	1	1	1	1	1	1	3	3	5	1	4	1	4	2	5	5	2	5	5	1	1
245	1	4	2	2	2	1	32	2	1	1	6	1	1	1	1	1	5	5	1	1	3	3	1	5	5	1	1	1	5	1	5	4	5	1	4	1	5	1	1
246	1	4	1	1	2	1	35	3	1	1	1	5	5	5	4	3	3	4	2	1	3	4	5	5	4	2	3	4	3	3	4	3	4	1	3	4	3	3	1
247	1	4	1	1	2	1	34	3	1	1	1	3	3	5	4	3	3	1	2	4	3	4	5	5	4	3	3	5	3	2	4	3	3	2	4	3	3	3	1
248	1	4	1	1	2	1	32	4	1	1	1	3	3	5	3	2	3	1	1	3	3	4	5	5	2	3	3	3	5	2	4	2	3	2	4	3	3	3	1
249	1	4	1	2	2	1	30	2	1	1	1	1	1	5	1	1	5	2	5	3	1	3	4	5	5	1	1	3	5	1	5	5	3	1	5	1	1	2	1
250	2	1	1	1	6	2	65	3	1	1	5	5	5	5	4	3	3	3	5	2	1	5	4	4	3	2	4	2	5	4	3	4	5	3	4	2	3	1	1
251	2	1	1	1	2	1	56	3	1	1	1	5	5	5	3	3	2	2	4	3	4	5	2	3	1	1	5	5	1	5	3	4	5	5	3	5	2	3	1
252	2	1	1	1	2	1	63	3	2	1	1	1	1	5	1	1	4	3	3	2	1	1	5	5	4	1	1	1	4	1	4	4	3	4	4	2	3	3	1
253	2	1	1	1	2	1	57	2	2	1	4	1	3	5	4	2	4	2	3	2	4	3	5	5	4	2	3	2	4	2	4	3	4	3	3	3	2	4	1
254	2	1	2	2	2	1	50	2	2	1	1	2	2	5	3	3	5	1	4	2	4	4	5	5	5	1	1	1	5	1	3	4	2	5	5	2	1	2	1
255	2	1	1	1	2	1	38	2	2	1	4	1	1	5	3	2	4	3	3	1	3	2	5	5	4	1	2	1	4	1	4	3	4	3	3	2	3	3	1
256	2	1	1	1	2	1	54	2	1	1	5	1	1	5	4	3	2	4	2	4	1	3	1	1	5	1	1	2	5	2	3	4	3	3	4	1	2	5	1
257	2	1	2	2	2	1	49	2	1	1	1	1	1	5	1	1	5	1	4	3	1	4	5	5	5	1	1	1	5	1	2	4	4	4	4	2	3	2	1
258	2	1	2	2	2	1	18	3	1	1	5	1	1	5	1	1	5	3	2	4	2	4	5	5	5	1	1	3	3	3	3	4	4	4	4	3	3	2	1
259	2	1	1	1	3	1	70	2	1	1	1	1	1	5	1	1	5	1	5	1	1	1	5	5	5	1	3	1	3	1	4	3	3	5	5	1	1	3	1
260	2	1	2	2	3	1	38	2	1	1	2	1	1	5	3	3	4	1	4	4	3	4	4	4	5	1	1	3	4	1	4	4	5	5	2	1	1	2	1
261	2	1	2	2	2	1	70	2	1	1	2	1	1	5	2	1	4	1	5	1	1	1	5	5	5	1	1	1	4	1	3	5	3	5	5	1	3	3	1
262	2	1	1	1	2	1	80	2	1	1	1	1	1	5	3	2	3	3	1	3	1	1	5	5	4	1	3	1	4	1	3	4	4	4	3	3	3	3	1
263	2	1	2	2	2	1	45	3	1	4	4	1	1	5	1	1	1	1	4	3	5	5	5	5	5	2	2	4	4	4	5	4	3	1	5	2	1	4	1
264	2	1	2	2	2	1	46	2	1	1	1	5	5	5	1	5	5	4	1	1	1	1	5	5	3	3	5	1	1	1	1	4	5	4	5	2	2	1	1
265	2	1	2	2	2	1	45	2	1	1	6	5	1	5	1	1	5	4	1	1	1	1	5	5	5	3	3	1	4	2	4	5	5	5	5	1	1	1	1
266	2	1	1	1	2	1	67	2	1	1	5	5	1	5	1	1	5	1	2	5	4	4	5	5	5	1	1	5	2	2	4	4	3	4	5	2	2	2	1
267	2	1	3	2	1	3	48	2	1	1	2	5	4	5	1	1	5	2	4	1	1	1	5	5	5	4	5	1	1	2	3	1	5	5	5	5	5	1	1
268	2	1	1	1	2	1	82	1	1	1	6	1	1	5	1	1	2	2	1	4	1	1	5	5	3	2	4	3	5	3	3	4	3	4	4	3	3	3	1
269	2	1	1	1	2	1	48	3	1	1	1	5	1	5	4	4	2	3	4	1	1	5	5	3	5	1	1	1	5	2	5	5	5	3	3	2	4	3	2
270	2	1	1	1	2	1	50	4	1	1	1	3	1	5	-	1	5	5	2	2	2	2	4	4	3	3	4	3	5	3	3	5	5	2	3	3	1	3	2
271	2	1	2	2	2	1	40	2	1	1	1	1	1	2	1	1	5	3	5	1	1	4	5	5	4	1	3	4	5	3	1	5	3	4	5	1	3	5	2
272	2	1	3	2	6	3	60	3	1	1	6	5	3	5	2	1	5	1	5	3	1	4	5	5	5	1	2	3	3	3	3	4	4	3	5	3	4	-	2
273	2	1	2	2	2	1	50	2	1	1	1	1	1	5	1	1	3	4	5	1	2	2	5	5	4	1	1	1	3	1	1	5	5	5	5	2	4	2	2
274	2	1	2	1	2	1	27	3	1	1	1	1	1	5	1	3	4	3	1	1	1	1	5	5	1	1	4	1	4	1	1	4	4	4	5	1	3	4	2
275	2	1	1	1	1	1	42	3	1	1	6	4	4	5	1	1	3	3	1	1	1	2	1	1	5	1	1	1	5	1	5	5	4	4	4	5	5	3	2
276	2	1	2	2	3	1	18	2	1	1	4	5	1	5	1	1	5	1	4	2	1	1	5	5	5	1	5	3	5	1	1	5	5	4	5	5	3	1	2
277	2	1	2	2	2	1	45	2	1	1	5	1	1	5	1	1	5	1	5	4	1	3	1	1	5	1	1	5	5	5	1	5	5	5	5	1	1	1	2
278	2	1	2	2	2	1	99	1	2	1	6	-	-	-	-	-	-	-	-	-	-	-	-	-	-	-	-	-	-	-	-	-	-	-	-	-	-	-	2
279	2	1	1	1	2	1	80	1	1	1	1	5	3	5	5	5	3	3	1	1	4	3	5	5	6	-	-	-	-	-	-	1	5	1	4	-	5	4	2
280	2	1	1	1	2	1	60	3	1	1	2	3	1	5	1	1	4	3	4	2	3	3	3	3	4	2	3	3	4	2	3	5	3	3	3	3	3	3	2
281	2	1	2	2	2	1	47	2	1	4	1	1	1	5	1	1	1	5	4	2	2	4	5	5	1	1	4	1	5	1	3	4	4	3	4	2	3	2	2
282	2	1	2	2	2	1	36	3	2	1	1	1	1	5	1	1	4	3	4	1	1	4	5	5	4	2	3	1	4	2	2	5	5	5	5	2	3	3	2
283	2	1	1	1	2	1	36	2	1	1	5	1	1	5	3	2	4	3	3	1	3	2	5	5	3	2	4	1	4	1	4	4	3	3	3	3	2	3	2
284	2	1	3	2	6	3	45	3	2	1	5	5	1	5	1	1	5	1	5	1	1	2	5	5	5	1	1	1	5	1	1	5	4	2	5	1	5	1	2
285	1	1	1	1	4	2	60	1	1	1	1	5	1	5	3	2	3	3	3	2	2	2	4	4	5	1	1	1	1	1	5	2	1	5	2	5	4	1	2
286	3	3	1	2	2	1	29	4	1	1	1	4	4	5	5	1	1	1	1	5	2	4	5	5	1	1	5	5	2	3	4	3	5	3	5	4	3	2	2
287	3	3	2	2	2	1	30	2	1	1	8	4	1	5	2	1	5	1	3	4	2	2	5	5	4	1	3	3	4	3	3	4	4	1	5	5	1	5	2
288	3	3	2	2	2	1	37	1	1	1	2	1	1	5	3	2	5	1	1	5	2	4	5	5	4	1	3	4	3	4	3	3	5	1	5	1	4	1	2
289	3	3	2	2	2	1	48	2	1	1	5	5	5	5	3	1	5	1	2	4	3	5	5	5	2	1	5	2	3	4	4	3	5	1	4	1	5	1	2
290	3	3	1	1	2	1	55	2	1	1	2	1	1	5	5	1	3	1	1	1	1	3	5	5	1	3	3	4	2	1	4	4	3	1	4	2	2	2	2
291	3	3	1	1	2	1	40	2	1	1	1	1	1	5	1	5	5	1	1	1	3	4	3	3	5	4	5	3	3	3	3	1	5	2	-	1	2	2	2
292	3	3	1	1	2	1	37	2	2	1	1	1	1	5	3	4	1	1	2	4	1	1	3	5	5	1	1	5	1	1	5	3	5	2	5	4	4	3	2
293	3	3	2	2	2	1	66	1	2	1	1	1	1	5	4	4	2	3	1	5	5	5	5	5	2	1	3	5	2	1	3	2	3	1	4	-	2	1	2
294	3	3	1	1	2	1	70	2	1	1	1	1	3	5	4	4	3	1	1	4	2	4	5	5	4	1	3	1	4	1	4	2	3	2	5	4	2	3	2
295	3	3	1	1	2	1	42	2	1	1	1	1	1	5	1	3	3	3	1	4	5	4	1	1	1	1	5	2	4	3	4	1	5	1	1	3	1	1	2
296	3	3	3	2	6	3	71	1	1	1	1	1	1	5	5	1	4	2	1	1	1	4	5	5	1	1	5	4	1	5	1	1	5	1	-	5	-	-	2
297	3	3	1	1	2	1	24	2	1	1	1	2	2	4	1	2	3	3	1	5	4	4	1	1	1	1	5	5	2	4	3	4	2	1	3	5	4	3	2
298	1	4	2	2	2	1	58	1	1	1	1	3	2	5	3	3	1	1	1	1	1	1	1	1	1	5	4	2	1	2	1	1	3	3	2	-	-	-	2
299	1	4	1	1	2	1	35	2	1	1	1	1	5	5	5	4	3	3	1	3	4	4	5	5	1	3	4	1	5	1	4	2	4	2	3	4	3	3	2
300	1	4	2	2	2	1	59	1	2	1	1	1	1	5	5	4	3	3	5	5	4	4	5	5	1	1	5	2	4	3	5	2	4	2	5	3	4	1	2
301	1	4	1	1	2	1	35	2	2	1	1	3	5	5	4	4	3	3	3	3	1	3	5	5	3	3	3	3	4	3	4	2	3	4	5	4	1	1	2
302	1	4	2	2	2	1	31	2	1	1	1	1	1	5	3	2	3	3	3	4	4	4	5	5	3	1	4	4	3	3	4	3	5	4	2	3	4	5	2
303	1	4	1	1	2	1	34	3	1	1	1	1	5	5	1	1	5	5	2	5	4	3	5	5	5	5	5	4	1	3	4	2	3	2	3	4	1	1	2
304	1	4	2	2	2	2	64	1	1	1	5	1	1	5	4	3	2	1	1	4	5	5	5	5	3	1	4	4	3	5	3	5	1	2	4	5	4	1	2
305	1	4	1	1	6	2	43	3	1	1	1	5	5	4	3	3	3	3	1	4	3	2	5	5	4	4	5	3	5	2	4	2	3	1	5	1	1	1	2
306	2	4	1	1	2	1	44	2	2	1	1	1	1	5	2	2	3	3	2	4	4	5	3	3	5	3	3	5	4	4	4	3	5	4	3	3	4	1	2
307	2	4	2	1	2	1	60	2	1	1	1	1	1	5	3	2	3	1	3	1	3	2	5	5	4	1	3	1	4	2	4	4	3	2	3	1	2	3	2
308	2	4	1	1	2	1	60	2	1	1	1	1	1	5	3	1	4	2	3	1	1	1	5	5	3	1	2	1	5	1	3	3	2	4	3	2	3	3	2
309	2	4	2	2	2	1	56	2	1	1	1	2	2	5	4	4	2	1	3	3	2	4	5	5	1	1	5	2	3	3	4	4	4	2	4	5	3	2	2
310	2	4	1	1	2	1	59	3	2	1	1	1	1	5	5	2	2	2	3	3	5	5	3	2	1	1	5	5	3	4	3	3	5	4	4	4	2	2	2
311	2	4	2	2	2	1	32	2	2	1	1	1	1	5	4	1	5	1	1	1	3	4	5	5	4	1	3	3	4	3	4	3	4	2	4	4	4	2	2
312	2	4	2	2	2	2	80	1	2	1	1	1	1	5	4	1	5	2	1	5	4	4	5	5	3	1	4	4	3	3	4	4	5	2	4	5	3	3	2
313	2	1	1	1	2	1	28	3	2	1	1	1	1	5	1	1	5	1	5	1	3	3	5	5	5	1	1	1	5	1	3	5	3	2	4	1	1	1	2
314	3	3	1	1	1	2	65	2	1	1	6	1	1	5	5	5	1	1	3	5	1	4	5	5	1	1	5	2	4	4	3	2	5	1	3	4	2	4	2
315	3	3	3	2	6	3	71	1	1	1	1	1	1	4	2	3	2	1	2	4	2	4	5	5	4	1	1	4	3	4	2	2	5	1	4	4	3	2	2
316	3	3	1	1	2	1	68	1	1	1	1	1	3	5	3	2	4	3	2	2	4	3	5	5	2	3	4	2	2	3	3	2	3	3	3	3	2	3	2
317	3	3	3	2	2	1	36	2	2	1	1	1	1	5	3	2	2	3	4	3	2	2	5	5	1	1	5	1	4	2	4	3	4	1	4	4	3	3	2
318	3	3	1	1	1	2	23	2	1	1	2	1	1	5	1	1	5	1	3	1	1	1	2	2	5	1	1	1	3	1	3	4	3	3	5	4	5	3	2
319	3	3	3	2	2	3	19	3	1	1	1	1	1	3	1	4	2	1	1	1	2	4	5	5	1	1	4	2	4	1	4	2	5	1	4	5	4	2	2
320	3	3	3	1	2	1	25	3	1	1	1	1	1	5	3	2	4	2	3	3	4	3	1	5	5	2	4	2	4	2	4	1	3	2	3	4	2	3	2
321	3	3	1	1	2	2	30	2	2	1	1	3	3	4	4	3	2	2	2	4	1	3	1	1	5	3	3	3	4	3	2	1	4	3	4	4	4	2	2
322	3	3	2	2	2	1	30	1	2	1	4	1	1	5	2	2	3	1	1	4	4	4	5	5	2	1	4	3	4	2	4	2	3	2	4	2	3	3	2
323	3	3	2	2	2	1	30	4	1	1	1	1	1	5	1	1	5	3	4	1	1	1	5	5	1	1	5	1	4	1	5	4	5	2	5	2	2	3	2
324	3	3	1	1	2	1	30	3	1	1	1	1	1	5	1	1	2	5	2	1	1	1	5	5	1	1	4	1	3	1	4	3	3	4	5	3	1	4	2
325	3	3	1	1	2	2	63	1	1	1	1	1	1	5	1	1	3	3	5	3	4	5	3	1	1	5	4	4	4	3	4	5	5	3	3	4	1	2	2
326	3	3	1	1	2	1	25	2	1	1	1	1	1	5	4	2	3	2	1	1	4	3	5	5	3	2	4	3	4	3	4	3	3	2	3	1	4	3	2
327	3	3	3	2	2	3	50	1	2	1	2	1	1	5	2	5	2	1	1	1	3	4	5	5	1	1	5	2	4	2	4	2	5	1	4	4	2	2	2
328	3	3	2	1	2	1	29	2	2	1	7	2	2	5	4	3	4	3	2	3	4	3	5	5	3	4	3	3	2	3	4	3	3	4	3	2	2	3	2
329	3	3	1	1	2	1	48	2	1	1	6	2	3	5	4	3	4	3	4	3	1	1	5	5	4	2	2	3	4	3	4	3	4	3	3	2	3	3	2
330	3	3	2	2	2	1	31	1	1	1	6	1	1	5	1	1	5	1	2	3	2	4	5	5	1	1	5	1	5	1	2	4	4	2	4	4	3	2	2
331	1	3	1	1	3	1	43	3	1	1	7	4	5	5	4	3	4	2	1	3	3	3	5	5	4	2	3	3	1	3	2	2	4	2	3	2	3	3	2
332	1	3	2	2	3	1	49	2	1	1	5	1	1	5	4	4	3	3	1	1	2	4	5	5	3	3	3	4	3	3	4	3	4	3	4	3	4	2	2
333	1	3	1	1	2	1	56	2	1	1	5	1	3	5	3	2	4	3	3	2	3	3	5	5	3	2	4	3	4	3	4	3	3	2	3	1	2	2	2
334	3	2	1	1	1	2	25	3	1	1	5	1	1	5	1	3	3	3	5	1	3	4	5	5	1	3	5	1	5	1	4	3	5	5	5	1	2	4	2
335	3	2	3	2	2	1	35	2	1	1	4	1	1	4	1	1	3	3	4	4	2	4	4	3	1	1	5	3	5	2	4	3	4	5	4	3	4	5	2
336	3	2	1	1	2	1	50	2	1	1	5	1	5	5	2	1	1	3	1	3	2	2	5	5	1	1	5	1	4	2	3	4	3	3	5	2	3	2	2
337	3	2	1	1	2	1	63	3	1	1	5	5	3	5	1	1	5	5	3	4	1	5	5	5	1	1	5	3	5	3	5	3	5	3	5	5	3	2	2
338	1	2	1	1	3	1	63	3	1	1	4	3	3	5	3	2	3	2	4	1	3	4	5	5	4	2	3	3	4	3	4	4	3	3	2	4	3	3	2
339	1	3	2	2	2	1	31	3	1	1	6	1	1	5	1	1	1	5	2	2	1	3	5	5	1	1	5	3	3	3	4	2	4	2	4	4	3	2	2
340	1	3	2	2	2	1	23	3	1	1	4	1	1	5	1	1	3	1	3	2	2	2	5	5	2	1	4	2	4	2	4	4	5	4	5	1	3	3	2
341	1	3	1	1	2	1	32	3	1	1	4	3	3	5	4	3	2	2	1	1	3	4	5	5	2	1	4	3	5	1	4	2	3	1	4	4	3	3	2
342	1	3	3	2	3	1	50	2	1	1	6	1	1	5	1	1	5	2	4	1	1	1	5	5	3	3	3	3	2	3	4	2	5	4	5	5	3	3	2
343	1	3	3	2	6	3	76	1	1	1	6	1	1	5	1	1	1	1	1	3	1	1	5	5	1	4	3	3	3	4	1	4	5	4	5	4	1	3	2
344	1	3	2	2	2	1	57	2	1	1	6	1	1	5	3	2	2	1	3	4	1	1	5	5	3	1	4	2	4	3	4	3	3	3	4	2	4	3	2
345	1	3	1	1	2	1	66	2	1	1	6	1	1	5	4	3	3	2	1	2	5	5	5	5	3	2	4	3	4	3	4	2	4	2	3	4	3	2	2
346	1	3	2	2	2	1	24	3	1	1	7	1	1	5	3	1	3	4	3	3	4	3	5	5	4	3	3	3	4	3	4	3	3	2	3	4	4	2	2
347	1	3	2	2	2	1	75	1	1	1	7	5	4	4	1	1	1	3	1	1	1	1	1	1	2	4	4	1	2	1	5	5	5	5	5	5	5	1	2
348	1	3	1	1	2	1	70	1	1	1	7	1	1	5	2	1	2	2	1	1	1	1	5	5	1	4	4	1	1	1	4	3	4	4	2	3	3	3	2
349	1	3	2	2	2	1	31	2	1	1	5	1	1	5	1	3	3	1	2	2	2	3	5	5	1	1	5	3	3	3	4	2	4	2	4	4	2	2	2
350	1	3	1	1	2	1	78	1	1	1	7	5	1	5	1	1	5	4	1	1	1	1	5	5	2	3	5	1	5	1	3	4	5	5	5	5	5	1	2
351	1	3	3	2	3	3	65	1	1	1	7	1	1	5	3	1	3	3	3	3	4	4	5	5	4	1	3	5	1	2	4	1	5	4	4	2	4	2	2
352	1	3	2	2	1	3	54	2	1	1	2	5	3	5	1	1	5	2	3	1	1	1	5	5	2	1	4	1	2	1	5	1	5	5	5	5	5	1	2
353	3	2	2	2	2	1	57	1	1	2	7	1	1	1	1	-	5	3	5	3	1	1	5	5	1	1	5	1	5	1	5	5	3	4	5	4	5	4	2
354	3	2	2	2	2	1	27	2	1	2	5	1	1	5	5	1	5	5	5	5	4	5	5	5	5	3	5	5	5	3	5	5	5	5	5	3	5	1	2
355	3	2	2	2	3	1	67	1	2	2	2	5	5	5	4	4	1	1	2	1	5	5	5	5	1	3	5	1	5	3	5	3	5	4	5	3	3	1	2
356	3	2	1	1	2	1	57	2	1	2	2	5	5	5	4	1	1	1	1	1	4	4	5	5	1	1	2	3	4	3	5	3	4	2	1	3	1	1	2
357	3	2	2	2	2	1	65	1	1	2	2	3	4	5	3	3	1	1	1	1	1	3	4	4	1	3	3	2	3	3	4	2	4	4	4	2	3	2	2
358	3	2	1	1	2	1	60	4	1	2	7	1	3	4	2	2	1	2	1	1	1	1	5	5	3	1	4	4	5	3	4	2	4	2	4	3	2	3	2
359	3	2	2	2	2	1	42	2	1	2	2	1	1	5	1	2	1	1	5	3	1	1	5	5	1	1	5	5	5	3	5	5	5	5	5	5	5	1	2
360	3	2	1	1	3	1	58	2	1	2	2	1	4	5	3	3	2	4	2	2	3	1	5	5	3	2	4	2	3	3	4	2	4	3	3	4	3	3	2
361	3	2	3	2	3	3	30	3	1	1	2	1	5	1	3	2	4	1	4	2	4	4	5	5	6	-	-	2	4	3	4	4	5	3	5	2	2	1	2
362	1	4	2	2	3	1	62	2	1	1	2	1	1	5	3	1	2	1	1	5	2	2	5	5	3	4	3	2	4	3	3	3	4	3	5	2	4	1	2
363	1	4	1	1	2	1	40	2	1	1	6	4	4	5	5	3	3	3	2	2	4	4	5	5	2	3	5	1	5	1	4	3	4	2	2	3	2	3	2
364	1	4	2	2	2	1	24	3	1	1	7	1	1	5	4	1	2	4	1	1	2	3	5	5	3	3	3	4	5	2	4	3	4	2	4	3	3	2	2
365	1	4	1	1	2	1	30	2	1	1	5	5	5	5	4	4	1	1	1	5	3	3	5	5	4	3	5	1	5	1	5	1	3	1	5	5	1	1	2
366	1	4	2	2	3	1	50	2	1	1	9	1	1	5	3	3	3	1	3	4	2	2	5	5	2	1	4	1	4	4	3	3	5	4	5	2	4	1	2
367	1	4	2	2	2	1	22	3	1	1	9	5	3	5	1	1	5	3	3	1	1	1	3	3	6	2	5	1	1	1	2	2	3	3	4	3	3	1	2
368	1	4	1	1	2	1	43	3	1	1	7	1	1	5	4	3	2	3	2	3	3	4	5	5	1	1	5	2	5	2	4	3	4	1	3	2	2	3	2
369	1	4	1	1	2	1	60	2	1	1	2	5	3	5	5	5	3	3	1	5	5	3	5	5	3	3	3	3	5	3	5	2	4	4	3	4	1	1	2
370	1	4	2	2	2	1	25	3	1	1	2	1	1	5	3	1	2	1	3	4	2	2	5	5	1	1	4	2	4	2	4	2	5	2	5	2	4	3	2
371	1	4	2	2	3	1	65	1	1	1	4	1	1	5	1	1	3	5	1	1	1	1	5	5	3	5	2	3	5	1	5	1	3	1	3	1	1	1	2
372	1	4	1	1	3	1	80	1	1	1	2	5	5	5	3	3	2	2	2	3	5	5	5	5	1	5	5	1	5	1	2	2	5	2	3	1	1	2	2
373	1	4	2	1	2	1	81	1	1	1	2	5	5	5	1	1	5	5	2	2	1	1	1	1	5	5	5	3	2	2	3	1	5	1	5	1	5	1	2
374	1	4	2	2	3	1	72	2	1	1	2	1	1	5	1	1	4	3	1	3	3	3	5	5	5	1	1	1	4	1	4	2	3	2	4	2	4	3	2
375	1	4	2	2	3	1	26	2	1	1	2	1	1	5	2	1	3	3	2	4	4	4	5	5	3	1	4	1	4	1	4	3	4	2	3	4	2	5	2
376	1	4	2	2	2	1	57	2	1	1	6	1	1	5	4	4	4	4	1	1	1	1	5	5	3	3	3	4	1	1	5	5	5	1	5	5	5	3	2
377	2	1	1	1	2	1	50	2	2	1	8	1	1	5	2	1	4	3	1	4	1	1	5	5	3	1	4	1	5	1	2	4	4	2	4	3	3	3	2
378	2	1	3	2	6	3	57	2	2	1	1	3	5	5	1	5	5	1	5	3	1	1	1	1	5	1	1	2	2	2	1	3	5	1	3	5	4	1	5
379	2	1	2	2	2	1	38	3	1	1	1	1	1	1	1	1	2	1	5	1	3	2	1	4	5	1	1	1	5	1	5	5	5	5	5	3	5	1	5
380	2	1	2	2	3	1	30	4	2	1	1	1	1	5	1	1	5	1	5	5	1	3	3	5	5	1	1	3	4	1	3	3	3	5	5	1	4	1	5
381	2	1	1	1	2	1	38	2	1	1	1	4	1	5	3	2	3	1	5	3	1	1	5	5	5	1	1	2	4	4	5	5	5	4	5	3	3	2	5
382	2	1	1	1	2	1	33	3	2	1	1	3	3	5	2	1	3	1	5	3	3	3	5	5	5	1	1	2	2	3	3	3	5	4	5	2	1	3	5
383	2	1	3	2	6	3	41	2	2	4	1	1	1	5	1	1	5	1	5	5	4	3	1	1	5	1	1	1	5	1	1	5	3	5	5	2	1	3	5
384	2	1	2	2	2	1	28	3	1	4	1	3	1	5	1	1	5	1	5	2	3	3	5	5	5	1	1	1	5	1	1	5	3	5	5	1	3	1	5
385	2	1	1	1	2	1	39	4	1	1	1	1	1	5	1	1	5	5	5	1	1	3	5	5	5	1	1	1	1	1	1	5	3	5	5	1	1	3	5
386	2	1	3	2	6	3	45	2	3	4	1	1	1	5	1	1	5	1	5	5	4	5	5	5	5	1	1	3	5	3	1	5	-	-	-	-	-	-	5
387	2	1	1	1	2	1	30	3	1	1	1	1	1	5	1	1	3	3	3	1	1	1	3	5	5	1	1	1	1	1	1	5	3	5	5	5	5	3	5
388	2	1	3	2	4	3	47	3	1	1	2	1	1	5	1	1	2	1	3	2	1	1	2	2	5	1	1	1	1	1	1	1	3	4	5	1	1	1	5
389	2	1	2	2	3	1	55	2	1	1	1	1	1	5	1	1	5	2	4	3	2	3	5	5	4	1	3	2	4	1	2	4	3	5	4	2	3	3	5
390	2	1	1	1	3	1	71	2	1	1	1	1	1	5	1	1	3	4	3	1	1	1	5	5	3	3	4	2	4	-	-	-	4	3	3	3	2	3	5
391	2	1	2	2	2	1	29	2	2	1	1	4	4	5	3	3	5	2	2	2	1	4	5	5	4	1	1	3	4	3	4	2	4	4	3	3	3	2	5
392	2	1	2	2	2	1	31	2	1	1	1	1	1	5	2	3	4	2	5	1	3	4	5	5	5	1	2	1	2	1	3	5	5	3	3	4	3	1	5
393	2	1	1	1	2	1	19	2	1	1	1	3	3	5	3	2	2	2	4	1	2	4	5	5	3	3	4	1	5	1	3	3	2	3	4	4	3	3	5
394	2	1	1	1	2	1	24	2	2	1	1	-	1	5	5	3	2	1	4	3	3	5	5	5	5	1	1	1	1	4	4	2	5	3	5	4	5	3	5
395	2	1	2	1	2	1	39	3	1	1	1	5	3	5	2	1	4	3	5	1	3	3	5	5	3	1	3	5	1	1	5	3	2	5	1	4	1	1	5
396	2	1	1	1	2	1	50	3	1	1	1	1	1	5	4	5	4	3	3	5	3	3	3	3	5	3	3	4	5	3	3	5	3	5	5	3	4	2	5
397	2	1	2	2	2	1	45	2	1	1	1	1	1	5	1	1	3	5	5	4	4	3	1	1	1	1	5	1	5	1	5	5	5	5	5	5	5	1	5
398	2	1	2	2	2	1	33	2	1	1	1	1	1	5	1	1	5	1	5	3	1	1	3	3	5	1	1	1	5	1	1	5	5	5	5	1	1	3	5
399	2	1	1	1	2	1	32	2	1	1	1	1	3	5	2	2	3	3	4	4	3	3	4	4	4	3	2	1	5	3	4	4	3	5	2	3	1	1	5
400	1	1	2	2	2	1	26	2	1	1	1	1	1	1	1	1	5	3	3	-	3	4	4	4	1	4	5	5	1	5	5	5	1	5	5	3	3	1	5
401	1	1	1	1	2	1	42	2	1	1	1	1	1	5	1	4	5	1	-	1	1	3	2	5	5	1	1	5	1	4	2	3	5	1	2	1	5	2	5
402	1	1	1	1	2	1	84	1	1	1	1	4	1	5	1	1	5	1	3	3	3	1	5	5	5	1	1	1	3	1	1	5	5	2	5	4	4	3	5
403	1	1	2	2	2	1	27	2	1	1	1	1	1	5	1	1	5	1	5	1	2	2	5	5	5	1	3	3	4	2	1	4	5	2	5	1	5	1	5
404	3	3	1	1	2	1	35	2	1	1	1	1	1	5	4	4	2	2	1	1	5	5	5	5	1	1	1	5	2	5	2	2	5	1	5	4	5	2	5
405	3	3	2	2	2	1	30	2	1	1	1	4	1	5	3	2	1	3	2	1	1	1	5	5	1	1	5	1	1	1	1	5	4	1	1	1	1	1	5
406	3	3	1	1	2	1	37	3	1	1	1	1	1	5	1	1	5	1	1	5	1	1	5	5	2	1	4	4	2	3	5	1	5	1	5	4	1	3	5
407	1	4	2	2	2	1	38	2	1	1	1	1	3	5	3	1	3	4	1	5	4	3	5	5	1	5	1	1	5	1	5	3	4	1	5	2	1	1	5
408	2	4	2	2	2	1	33	2	2	4	1	1	1	5	3	3	3	3	1	1	4	4	5	5	1	2	4	3	4	4	3	3	4	2	4	2	3	4	5
409	2	4	1	1	2	1	31	3	2	1	1	1	1	5	1	1	5	1	4	3	4	4	4	4	4	1	5	2	5	2	5	4	4	1	4	3	2	1	5
410	3	3	3	2	3	3	37	1	2	1	1	2	2	5	4	3	2	1	3	1	1	2	5	5	1	4	4	5	4	1	4	1	-	-	-	1	2	-	5
411	3	3	3	2	2	1	34	4	1	1	1	5	5	5	5	1	2	2	1	1	1	1	5	5	1	4	4	2	3	1	2	5	5	5	5	5	5	1	5
412	3	3	3	2	2	1	33	2	2	1	5	5	5	5	5	1	1	1	1	2	4	4	4	4	1	4	3	2	4	3	4	4	5	1	5	1	2	1	5
413	3	3	1	2	2	1	27	1	1	1	1	1	1	5	4	4	1	1	5	1	3	3	4	2	5	2	2	1	4	1	4	5	5	4	5	2	2	2	5
414	3	3	2	2	2	1	28	2	1	1	5	1	1	2	1	1	5	1	5	2	1	2	5	5	5	1	1	1	5	1	5	5	4	4	4	3	3	2	5
415	3	3	2	2	2	1	32	2	1	1	1	1	1	5	1	1	5	1	5	1	1	1	1	1	5	1	1	1	2	1	1	5	1	4	5	1	1	2	5
416	3	3	3	2	2	1	22	3	1	1	5	1	1	5	1	1	5	1	5	1	3	3	4	4	5	1	1	4	3	4	1	5	5	3	5	1	1	2	5
417	1	3	1	1	1	2	18	3	1	1	1	3	3	5	3	3	2	2	1	1	1	4	5	5	3	2	4	4	5	2	4	2	4	2	4	3	1	3	5
418	1	3	3	2	2	1	35	3	1	1	5	1	1	5	1	1	3	3	3	4	1	1	5	5	5	1	1	2	3	3	4	4	5	5	5	5	2	2	5
419	1	3	1	1	2	1	34	3	1	1	1	3	3	5	3	2	2	2	1	3	4	3	5	5	1	2	4	3	4	3	4	3	4	2	3	2	3	3	5
420	1	3	2	2	2	1	25	2	1	1	2	5	5	5	3	1	2	2	2	1	1	1	5	5	2	3	4	1	1	1	1	4	5	1	5	5	5	1	5
421	1	3	2	2	3	1	52	2	1	1	1	1	1	5	3	1	4	3	2	3	3	3	5	5	4	2	3	2	4	3	4	3	4	5	5	2	3	3	5
422	1	3	1	1	2	1	80	2	1	1	2	1	1	5	3	2	3	3	5	3	2	5	4	3	5	1	1	5	1	5	3	2	5	1	3	4	2	3	5
423	1	3	2	2	2	1	36	3	1	1	2	1	1	5	1	1	5	3	2	3	1	2	5	5	4	3	3	4	3	3	4	3	4	4	4	3	3	2	5
424	3	2	3	2	2	3	30	3	1	1	2	1	1	5	1	1	5	1	1	4	1	1	5	5	1	5	1	4	4	4	4	4	1	4	5	1	1	2	5
425	3	2	1	1	4	2	53	2	1	1	1	3	3	4	3	3	2	2	1	3	3	4	5	5	2	3	4	3	5	1	5	3	4	4	5	3	3	3	5
426	3	2	3	2	4	1	58	1	1	1	5	1	1	4	1	1	3	3	4	4	2	4	4	3	1	1	5	1	5	3	4	3	4	5	4	3	4	2	5
427	3	2	2	2	2	1	27	2	1	1	1	4	4	5	4	4	2	2	2	3	4	4	5	5	1	3	5	2	4	1	4	4	2	1	5	2	1	2	5
428	3	2	1	1	2	1	38	3	2	1	2	3	3	5	2	3	2	2	1	1	1	1	5	5	2	1	4	1	5	1	4	3	4	2	4	4	3	3	5
429	1	2	2	2	2	1	54	1	1	1	2	1	1	5	1	1	4	3	4	3	3	4	5	5	4	2	5	3	4	3	3	3	4	4	4	4	2	2	5
430	1	2	1	1	2	1	51	2	1	1	1	1	1	5	2	2	3	3	4	3	3	3	5	5	5	2	2	3	1	3	3	3	5	5	5	1	3	1	5
431	1	2	3	2	2	1	30	2	2	1	1	1	1	5	4	2	3	2	1	4	1	1	5	5	2	1	4	2	4	3	4	4	-	-	-	-	-	4	5
432	1	2	2	2	2	1	23	2	1	1	5	1	1	5	1	1	1	5	4	1	1	1	4	4	1	1	1	3	4	3	3	4	3	4	5	2	1	1	5
433	1	2	1	1	2	1	31	2	1	1	1	1	1	5	1	1	4	3	5	1	3	4	5	5	4	1	2	1	4	1	4	5	3	4	3	4	3	3	5
434	1	2	1	1	2	1	30	4	1	1	5	2	3	5	3	3	2	1	5	3	3	3	5	5	5	1	1	2	2	3	3	3	1	1	5	1	1	1	5
435	1	2	2	2	2	1	28	3	1	1	1	5	4	5	2	1	3	3	1	5	1	1	1	1	3	3	1	1	3	1	4	5	5	5	5	5	5	1	5
436	1	2	1	1	2	1	43	1	1	1	1	3	2	5	4	2	3	3	5	3	1	5	1	5	1	4	5	3	3	2	3	4	5	5	4	3	3	3	5
437	1	2	1	1	2	2	39	4	1	1	1	3	3	5	4	2	3	3	4	3	2	5	1	3	2	2	5	3	3	3	1	4	5	2	3	4	2	3	5
438	1	2	3	2	6	3	64	1	1	4	5	1	1	5	2	4	2	2	4	-	4	4	2	2	1	1	1	1	4	1	4	4	2	5	5	1	1	1	5
439	1	3	2	2	2	1	30	2	1	1	5	1	1	5	1	1	5	1	3	4	1	1	4	4	4	2	2	4	4	4	3	4	2	4	5	2	2	2	5
440	1	3	2	2	3	1	36	3	1	1	1	4	3	5	3	3	2	1	3	3	1	1	4	4	2	3	2	1	4	1	4	3	3	1	5	3	4	1	5
441	1	3	1	1	2	1	42	2	1	1	1	1	1	5	3	2	3	3	1	5	3	5	2	3	1	4	4	5	3	5	3	3	5	5	2	1	2	3	5
442	3	2	2	2	2	1	22	2	1	2	1	3	1	5	5	1	1	5	3	1	1	5	5	1	1	1	5	1	1	1	1	1	1	1	2	1	1	1	5
443	3	2	2	2	2	1	25	2	1	2	2	3	1	5	5	5	2	1	1	1	4	5	5	5	1	3	5	5	5	5	5	3	1	3	3	2	3	1	5
444	3	2	2	2	2	1	35	1	2	2	7	1	1	5	5	5	1	1	1	1	5	5	5	5	1	1	5	5	5	5	5	5	3	5	5	1	1	1	5
445	3	2	3	2	6	3	30	1	2	2	1	1	1	5	1	1	1	5	1	1	2	3	5	1	1	1	5	5	3	5	5	1	1	3	5	1	1	1	5
446	3	2	2	2	3	2	55	1	1	2	5	1	1	5	5	3	5	1	1	1	1	2	5	5	1	5	5	1	5	3	5	3	4	3	5	3	4	1	5
447	3	2	2	2	2	1	50	1	2	2	5	3	5	5	3	3	2	2	1	2	4	4	5	5	1	3	4	3	3	3	4	3	-	-	-	-	-	-	5
448	3	2	2	2	2	1	22	2	1	2	5	1	1	5	1	1	1	1	3	3	4	4	5	5	1	5	3	4	4	4	4	3	5	5	5	1	1	1	5
449	3	2	2	2	2	1	41	2	1	2	1	4	4	5	5	1	1	1	2	1	3	4	5	5	1	1	2	2	4	3	4	4	4	1	1	2	3	2	5
450	3	2	1	1	2	1	50	1	2	2	5	1	1	5	5	5	2	2	1	1	3	4	5	5	1	3	4	4	3	3	4	2	5	1	3	1	1	4	5
451	3	2	2	2	2	1	38	1	1	2	2	3	2	5	5	5	1	1	1	1	1	3	5	5	1	1	5	1	5	1	5	3	3	5	5	3	3	1	5
452	3	2	1	1	2	3	39	3	1	2	5	3	4	5	4	3	3	4	1	2	3	4	5	5	2	1	4	4	3	-	-	-	-	-	-	-	-	3	5
453	3	2	3	2	1	3	22	1	2	1	5	5	3	4	3	4	1	3	1	1	3	3	5	5	1	1	5	1	5	1	3	3	4	2	3	4	4	3	5
454	3	2	2	2	3	1	58	1	1	2	1	3	3	5	5	5	1	1	1	1	2	4	5	5	1	1	5	5	5	5	5	3	3	5	5	4	3	3	5
455	3	2	2	2	2	3	37	2	2	2	1	1	1	5	1	1	2	1	2	1	3	3	5	5	1	2	1	1	1	1	5	3	3	2	5	4	3	3	5
456	3	2	1	1	2	1	54	1	1	2	5	5	4	5	5	5	2	3	1	2	4	4	5	5	1	3	4	4	2	3	2	3	4	2	3	3	3	3	5
457	3	2	1	1	3	1	70	2	1	2	5	4	4	5	5	5	1	1	1	1	1	3	5	5	1	1	5	5	5	1	5	5	3	3	5	4	3	3	5
458	3	2	2	2	3	1	37	1	1	1	5	1	1	5	1	1	5	1	1	1	2	5	5	5	1	1	5	5	5	5	5	5	3	3	5	3	3	3	5
459	3	2	3	2	4	3	34	2	1	2	2	1	1	5	1	1	1	1	1	1	4	4	5	5	1	3	5	2	4	3	4	1	5	1	3	1	4	3	5
460	1	4	2	2	2	1	30	3	1	1	1	3	1	5	1	1	1	1	2	3	1	1	1	1	1	3	5	5	2	1	1	2	1	3	4	-	4	3	5
461	1	4	1	1	2	1	34	2	1	4	1	1	1	3	1	1	4	1	1	3	4	4	3	3	5	1	2	1	5	1	4	2	2	4	4	5	4	3	5
462	1	4	2	2	2	1	23	2	1	1	4	5	1	5	2	2	4	2	5	5	1	1	3	3	4	4	5	2	2	1	3	5	4	4	5	2	2	1	5
463	1	4	2	2	2	1	32	2	1	1	6	1	1	5	1	1	3	4	5	3	1	3	5	5	1	1	1	3	4	4	4	4	5	2	5	5	3	2	5
464	1	4	1	1	2	1	35	4	1	1	1	3	3	5	5	3	3	3	3	3	3	5	5	5	3	3	3	1	5	3	5	3	5	3	5	3	3	1	5
465	1	4	2	2	2	1	30	2	1	4	2	1	1	5	1	1	5	1	5	1	1	1	1	1	5	1	1	3	5	1	1	5	-	-	-	-	-	3	5
466	1	4	2	2	2	1	21	2	1	1	1	3	1	5	3	3	3	3	1	1	3	3	4	4	3	4	1	1	5	1	5	4	-	-	-	-	-	1	5
467	1	4	2	2	2	1	28	2	1	1	1	1	1	5	3	1	4	1	1	5	4	4	5	5	1	1	5	1	4	1	4	2	4	1	5	3	4	2	5
468	1	4	2	2	2	1	27	4	1	1	2	1	1	5	3	1	2	3	1	4	1	1	5	5	4	1	1	1	4	4	2	3	5	2	5	4	4	2	5
469	1	4	2	1	2	1	34	2	1	1	2	3	3	3	3	3	3	3	2	5	4	4	5	5	3	3	3	2	5	1	5	2	3	4	4	3	1	1	5
470	1	4	3	2	2	1	49	2	1	1	1	1	1	5	1	1	5	5	3	3	5	5	3	5	5	1	1	1	5	1	5	2	3	1	5	1	1	1	5
471	2	1	2	2	2	1	47	2	1	1	1	2	1	5	1	5	5	1	5	1	1	1	5	5	3	1	5	1	5	1	3	4	3	4	5	3	2	3	5
472	2	1	2	2	2	1	47	2	1	1	1	1	1	5	1	1	5	3	3	4	1	4	5	5	5	1	1	1	5	1	4	3	4	4	4	2	2	2	5
473	2	1	1	1	2	1	70	2	1	1	8	1	1	5	1	1	3	3	1	1	1	2	1	1	2	3	3	1	3	1	5	3	5	5	5	1	1	3	6
474	2	1	2	2	2	1	24	3	2	4	6	5	1	5	1	1	5	5	5	1	1	3	5	5	5	1	1	1	5	1	1	5	4	3	5	5	5	1	6
475	2	1	1	1	2	1	28	3	2	1	7	3	2	5	3	4	3	1	5	3	1	1	5	5	5	1	1	2	3	2	3	5	4	5	5	2	3	3	6
476	2	1	2	1	2	1	32	4	1	1	2	5	3	5	3	2	1	1	5	1	1	4	5	5	5	1	1	1	3	1	-	-	-	-	-	-	-	-	6
477	2	1	1	1	2	1	32	4	1	1	6	3	3	5	1	1	4	3	3	1	1	1	5	5	5	1	1	2	4	1	3	4	4	4	5	2	3	3	6
478	2	1	1	1	2	1	23	3	1	1	1	3	2	5	1	1	4	1	3	1	1	2	5	5	5	1	1	1	3	3	2	4	4	2	5	1	4	3	6
479	2	1	2	2	2	1	70	2	1	1	2	1	1	5	3	2	4	2	2	3	1	1	5	5	4	1	2	4	1	1	5	-	-	-	-	-	-	3	6
480	2	1	1	1	2	1	60	2	1	1	1	1	1	5	3	3	3	3	1	1	3	4	1	1	5	1	1	1	5	1	4	3	3	4	4	3	3	3	6
481	2	1	1	1	2	1	35	2	2	1	1	1	1	5	4	1	1	1	5	2	3	5	5	5	5	1	1	1	1	3	3	5	5	5	5	3	3	2	6
482	2	1	2	2	2	1	27	2	1	1	1	5	1	5	1	1	5	1	5	1	1	3	5	5	5	1	3	2	5	2	1	5	5	4	5	5	4	1	6
483	2	1	1	1	2	1	46	2	1	1	1	1	1	5	3	3	3	3	5	5	5	4	3	3	3	2	2	3	5	5	5	5	4	4	5	5	4	5	6
484	2	1	2	2	2	1	35	2	1	1	2	3	3	5	4	4	2	1	4	4	2	4	5	5	5	1	1	5	4	3	2	4	3	4	4	3	4	2	6
485	2	1	1	1	1	2	29	2	1	1	1	1	1	5	1	2	4	3	5	1	3	5	5	5	4	1	1	1	5	3	5	3	5	3	4	2	3	1	6
486	2	1	2	2	2	1	24	2	1	1	1	5	1	5	1	1	4	2	5	3	3	4	5	5	4	1	3	1	4	3	2	4	4	4	4	2	3	3	6
487	1	1	1	1	2	1	32	3	1	1	2	1	1	5	1	1	3	1	5	4	3	1	5	5	5	1	1	1	5	1	3	5	5	4	5	5	5	1	6
488	1	1	2	2	2	1	85	1	1	1	1	1	1	2	4	3	1	4	3	4	3	3	1	3	4	3	2	3	3	1	1	3	1	3	1	1	1	1	6
489	3	3	2	2	2	1	23	2	1	1	7	1	1	5	2	3	3	1	4	2	3	3	5	5	1	1	5	1	5	1	5	5	4	3	4	4	3	2	6
490	2	4	1	1	2	1	35	3	2	1	1	1	1	5	2	2	3	2	4	5	3	3	2	5	3	1	1	4	5	4	3	2	5	2	5	4	3	3	6
491	3	3	1	2	2	1	75	1	1	1	1	1	1	5	3	3	2	1	2	3	3	3	5	5	2	1	1	3	3	1	1	3	2	3	5	3	3	2	6
492	3	3	2	2	2	1	23	2	2	1	2	1	1	5	3	1	2	4	1	1	4	4	5	5	1	1	4	3	4	3	4	3	2	4	4	1	1	2	6
493	3	3	1	1	2	1	40	2	1	1	4	1	1	5	5	2	1	1	5	2	5	5	1	3	1	1	4	3	5	1	5	5	5	2	4	2	4	1	6
494	3	3	1	1	2	1	37	2	1	1	4	1	1	5	3	1	3	1	1	1	1	2	5	5	2	1	4	1	4	1	4	2	3	2	4	3	3	2	6
495	3	3	1	1	2	1	39	2	1	1	4	1	1	5	1	1	5	3	5	1	1	1	4	4	5	1	1	1	3	1	1	5	4	2	5	5	3	3	6
496	3	3	1	1	3	1	40	2	1	1	4	2	1	5	3	2	3	3	5	3	1	2	3	3	1	5	2	2	5	4	5	3	2	2	3	5	1	3	6
497	3	3	1	1	2	1	28	2	1	1	2	1	1	5	1	3	2	2	4	3	1	1	5	5	1	1	5	5	3	3	3	2	5	3	2	1	2	3	6
498	1	3	1	1	2	1	33	2	1	1	1	1	1	5	3	4	3	3	5	3	2	5	5	5	5	1	1	2	4	3	4	3	5	5	5	3	2	3	6
499	1	3	2	2	2	1	25	3	1	1	2	1	1	5	1	1	5	1	3	3	2	4	5	5	5	1	1	1	4	1	4	3	4	1	5	3	3	3	6
500	1	3	2	2	2	1	43	2	1	1	1	1	1	5	1	1	1	5	5	1	2	4	5	5	1	1	1	1	5	1	3	4	4	2	4	4	3	2	6
501	1	3	1	1	2	1	41	2	1	1	1	1	1	5	3	3	3	1	5	1	2	2	5	5	6	1	1	1	3	2	3	4	5	1	5	3	3	3	6
502	1	3	3	2	2	1	28	2	1	1	1	1	1	5	1	1	5	1	5	1	1	1	5	5	5	1	1	3	3	3	2	4	5	5	5	4	3	3	6
503	3	2	3	2	2	1	30	1	1	3	1	2	1	5	3	2	3	3	4	2	2	2	5	5	2	5	4	2	4	2	3	4	3	4	5	3	2	3	6
504	1	2	3	2	1	3	32	1	1	3	1	5	5	1	5	5	1	1	3	1	1	1	5	5	1	1	2	1	1	2	1	1	5	5	5	5	5	1	6
505	1	2	1	1	3	1	45	3	1	1	2	3	3	5	3	3	2	2	1	2	2	4	5	5	2	3	4	3	4	3	4	3	4	2	4	3	3	3	6
506	1	2	2	2	2	1	38	2	1	1	2	1	1	5	1	1	4	2	2	2	3	4	5	5	1	1	5	3	4	3	4	2	5	1	4	-	3	2	6
507	1	2	3	2	6	3	59	1	1	1	1	1	1	5	1	1	5	1	2	4	4	4	4	2	1	4	2	4	2	2	3	3	2	4	4	3	2	5	6
508	1	2	3	2	6	3	78	1	1	1	2	1	1	5	5	3	3	3	2	4	1	1	5	5	1	1	4	2	3	3	3	4	3	5	5	1	3	3	6
509	1	2	1	1	2	1	30	3	1	1	1	1	1	5	1	1	3	4	1	3	3	4	5	5	2	1	4	1	5	1	5	3	3	2	4	4	3	3	6
510	1	2	2	2	2	1	31	2	5	1	1	5	4	5	5	1	3	5	5	3	1	1	1	1	5	4	5	1	2	2	5	5	5	5	5	1	1	1	6
511	1	3	1	1	2	1	28	2	1	1	1	1	1	5	1	1	3	4	1	1	1	3	5	5	2	1	4	1	5	1	4	3	3	2	4	3	3	3	6
512	1	3	3	2	6	3	45	2	1	1	1	2	2	5	1	1	1	1	1	1	4	4	5	5	1	1	5	3	3	3	3	2	4	2	4	4	3	2	6
513	1	4	1	1	2	1	39	2	1	1	5	5	5	5	4	3	5	1	1	5	4	3	5	5	1	3	3	3	5	1	4	2	3	1	4	3	1	1	6
514	1	4	1	1	2	1	24	2	1	1	1	5	5	5	5	1	5	5	1	5	5	3	5	5	1	4	4	1	5	1	5	1	5	2	3	4	1	1	6
515	1	4	2	2	2	1	27	2	1	1	5	1	5	5	4	3	3	1	2	5	2	2	5	5	1	1	5	2	4	1	4	3	4	2	5	1	3	4	6
516	2	1	1	1	2	1	60	2	1	1	1	1	1	5	3	1	5	1	1	1	4	4	5	5	5	1	1	2	1	1	4	2	5	4	5	1	1	3	6
517	2	1	2	2	2	1	41	4	1	1	1	1	1	5	1	1	5	2	3	3	1	4	5	5	5	1	1	3	4	3	4	2	4	3	4	2	3	3	7
518	2	1	2	2	2	1	38	3	1	1	1	3	3	5	1	3	3	3	4	3	1	4	5	5	5	1	1	3	2	4	1	5	3	2	5	3	3	1	7
519	2	1	1	1	2	1	46	4	1	1	1	1	1	5	2	2	2	2	5	3	2	2	4	4	5	2	2	4	5	3	5	5	5	3	5	3	1	1	7
520	2	1	3	2	3	3	38	4	1	1	2	1	1	5	2	2	3	3	5	3	5	5	5	5	5	1	1	4	4	4	4	3	3	5	5	5	2	4	7
521	2	1	1	1	2	1	45	2	1	1	1	1	1	5	1	1	5	4	4	1	3	4	5	5	3	1	3	1	5	1	5	5	4	4	4	3	5	3	7
522	2	1	1	1	2	1	57	3	1	1	1	2	3	5	1	1	5	3	5	3	3	4	3	4	3	3	3	1	5	4	4	5	4	5	5	1	1	1	7
523	2	1	1	1	2	1	54	4	1	1	7	5	1	5	1	1	5	1	5	1	1	3	5	4	1	-	4	1	5	1	3	5	4	5	5	1	3	4	7
524	2	1	2	2	2	1	50	4	1	1	7	1	3	5	4	2	5	1	5	5	1	1	5	5	5	1	2	1	3	1	2	5	3	4	5	5	2	1	7
525	3	3	2	2	2	1	40	1	1	1	1	1	1	5	1	1	5	1	5	3	1	5	5	5	3	1	3	5	1	5	3	4	3	1	5	5	-	1	7
526	3	3	2	2	2	1	24	3	1	1	1	1	1	5	1	1	3	3	5	1	3	3	2	5	5	1	1	4	3	3	5	4	5	1	1	5	4	3	7
527	2	4	1	1	2	1	36	3	2	1	1	1	1	5	3	1	5	1	5	3	4	4	5	5	5	1	3	3	4	3	4	4	4	2	2	3	2	3	7
528	2	4	2	1	2	1	27	2	1	1	4	1	1	5	1	1	5	1	1	1	1	1	5	5	5	1	1	2	4	1	3	3	3	2	4	3	3	4	7
529	1	2	2	2	3	1	55	2	1	1	1	1	1	5	1	1	4	4	5	2	1	1	4	4	1	1	4	2	4	1	4	4	2	4	4	2	2	2	7
530	1	2	3	2	3	1	41	1	2	1	1	1	1	5	4	3	2	2	2	4	5	5	5	5	1	1	5	2	4	2	4	2	5	4	2	4	3	3	7
531	1	2	1	1	2	1	45	3	1	1	4	3	3	5	1	1	5	1	5	1	4	4	5	5	5	1	1	1	3	3	3	4	5	5	5	5	2	2	7
532	1	2	2	2	2	1	48	2	1	1	5	1	1	5	1	1	4	3	5	1	2	4	5	4	4	1	1	1	5	1	5	5	1	5	5	1	4	4	7
533	1	2	1	1	2	1	52	3	1	1	7	1	1	5	1	1	4	3	5	1	2	2	1	1	5	1	1	1	5	1	5	5	4	5	5	4	3	3	7
534	1	2	2	2	2	1	25	2	1	4	7	1	1	5	1	3	3	3	2	4	2	4	5	5	2	2	4	2	4	2	4	3	4	2	4	4	3	2	7
535	1	2	1	1	2	1	52	3	1	1	5	3	4	5	3	2	3	3	2	5	3	5	3	1	2	4	4	3	2	5	3	3	4	2	3	3	4	2	7
536	1	3	1	1	2	1	41	4	1	1	1	1	1	5	3	2	5	3	5	2	1	1	5	5	5	1	3	3	2	3	4	3	4	5	5	1	1	3	7
537	1	3	3	2	2	1	30	4	1	1	1	3	1	5	3	1	2	3	2	4	4	4	5	5	3	1	4	3	4	4	4	3	3	5	2	4	4	3	7
538	1	3	1	1	2	1	41	4	1	1	7	3	3	5	3	1	2	4	1	1	1	1	5	5	2	1	4	2	5	1	4	2	4	2	4	3	3	3	7
539	1	3	1	1	2	2	44	3	1	1	1	1	1	5	3	3	3	3	1	5	3	5	4	3	1	4	3	5	3	5	2	4	5	1	1	5	1	1	7
540	3	2	2	2	3	1	30	1	1	2	1	5	5	5	2	5	3	2	1	1	3	5	5	5	1	1	5	1	5	1	5	1	4	3	4	5	4	4	7
541	1	4	1	1	3	1	57	4	1	1	1	1	3	5	4	2	3	3	1	4	1	3	5	5	2	3	4	4	5	2	4	2	3	1	4	3	3	3	7
542	1	4	1	1	2	1	40	4	1	1	1	5	5	5	3	5	1	1	1	3	5	5	5	5	1	5	5	1	5	3	5	3	5	1	1	1	1	2	7
543	1	4	2	2	2	1	27	4	1	1	1	5	3	5	3	1	5	1	3	1	1	1	1	1	2	3	5	1	5	1	3	2	5	1	1	5	5	1	7
544	1	4	1	1	2	1	29	4	1	1	1	4	4	5	1	1	3	2	3	3	4	4	5	5	3	2	3	4	-	-	-	-	3	2	3	3	2	3	7
545	1	4	1	1	2	1	29	4	1	1	1	3	3	5	3	3	3	3	3	3	3	4	5	5	3	1	2	2	5	2	4	2	3	2	4	2	3	3	7
546	1	4	2	2	2	1	29	4	1	1	5	1	1	5	1	1	5	3	2	4	1	1	5	5	1	1	5	1	5	1	4	3	5	1	5	1	5	2	7
547	2	1	2	2	2	1	57	3	2	1	5	1	1	5	1	1	5	3	4	4	1	4	5	5	5	1	1	1	5	3	4	4	5	5	5	4	3	2	7
548	2	1	1	1	2	1	50	4	1	1	1	1	1	5	1	3	4	1	3	1	1	1	5	5	5	1	1	1	2	1	5	3	5	5	5	1	1	2	7
549	2	1	3	2	6	3	41	2	1	1	1	1	1	5	1	1	3	1	5	5	1	1	3	3	5	3	1	1	4	3	5	5	3	3	4	5	4	1	-
550	2	1	1	1	2	1	70	2	2	1	1	3	3	5	5	5	4	1	3	2	4	4	5	5	4	1	2	5	1	2	4	4	3	3	3	1	5	3	-
551	2	1	3	2	3	1	65	1	1	1	1	3	1	5	3	3	2	1	5	1	3	4	5	5	1	4	5	5	4	3	1	5	5	5	5	1	1	3	-
552	2	1	2	2	2	1	25	3	1	4	2	2	1	5	2	2	2	2	4	4	1	1	4	4	6	-	-	3	4	4	4	5	2	5	5	-	-	2	-
553	2	1	1	1	2	1	40	3	2	1	1	1	1	5	1	1	4	3	5	1	1	4	5	5	3	1	3	1	5	1	5	5	4	3	5	2	5	1	-
554	3	3	1	1	6	2	85	2	1	1	7	1	1	5	5	4	2	1	1	5	1	1	5	5	5	1	1	5	2	3	3	2	5	1	5	1	3	3	-
555	3	3	3	2	6	3	62	1	1	1	1	1	1	5	1	1	5	1	5	3	1	5	5	5	5	1	1	3	5	1	3	4	-	-	-	-	-	-	-
556	3	2	1	1	2	2	89	1	2	1	6	3	3	5	4	2	2	3	1	1	2	4	5	5	4	2	3	1	4	1	4	2	3	3	4	3	3	2	-
557	1	3	3	2	6	3	85	1	6	1	1	4	4	4	4	1	1	1	2	4	4	4	5	5	3	3	4	5	2	4	2	3	-	-	5	1	1	1	-
558	1	3	3	2	6	3	77	1	2	1	1	5	4	4	4	1	5	1	2	4	4	4	4	4	1	5	4	4	3	4	3	2	5	1	5	1	1	2	-
559	1	3	1	1	2	2	83	1	1	1	1	3	2	5	2	2	5	5	2	4	3	5	5	4	1	5	5	4	3	5	2	2	5	1	4	5	3	3	-
560	1	4	2	2	2	1	25	2	1	1	1	1	1	5	1	4	1	1	1	5	5	5	5	5	5	1	1	1	5	1	4	2	5	1	5	5	5	1	-

## Sheet: Survey questions and responses
Question	Response1	Response2	Response3	Response4	Response5	Response6	Response7	Response8	Response9	Response10	Response11	Response12	Response13	Response14
Household ID	Number
Sub-county	Baringo North	Baringo Central	Baringo south/ Marigat
Zone	Highlands	Lowand	Midland	Riverine
Sex	Male	Female
Marital status	Single, never married	Married monogamous	Married polygamous	Separated	Divorced	Widowed
Household type	Male and female adult	Male only, no female adult	Female only, no male adult	Child headed home
Age	Number
Highest level of education	None	Primary	Secondary	Tertiary
Religion	Christian protestant	Christian catholic	Muslim	Traditionalist	Atheist	Other
Tribe	Tugen	Ilchamus	Turkana	Other
Main livelihood activity	Crop farming	Livetock farming	Bee keeping	Self employed service delivery	Self employed goods delivery	Wage employment	Salaried employment	None	Other
When cattle, goats or sheep are sick we still milk them	Strongly disagree	Somewhat disagree	Neither agree nor disagree	Somewhat agree	Strongly agree
We consume milk from sick animals	Strongly disagree	Somewhat disagree	Neither agree nor disagree	Somewhat agree	Strongly agree
We boil our milk before consumption	Strongly disagree	Somewhat disagree	Neither agree nor disagree	Somewhat agree	Strongly agree
When a sick animals is about to die, we slaughter it and consume it	Strongly disagree	Somewhat disagree	Neither agree nor disagree	Somewhat agree	Strongly agree
When a sick animal dies, we immediately slaughter it and consume it	Strongly disagree	Somewhat disagree	Neither agree nor disagree	Somewhat agree	Strongly agree
When a sick animal dies we immediately bury it	Strongly disagree	Somewhat disagree	Neither agree nor disagree	Somewhat agree	Strongly agree
When a sick animals dies we immeditely burn it	Strongly disagree	Somewhat disagree	Neither agree nor disagree	Somewhat agree	Strongly agree
When we slaughter an animal , we call veterinary personel to inspect the meat before consumption	Strongly disagree	Somewhat disagree	Neither agree nor disagree	Somewhat agree	Strongly agree
When we slaughter an animal, we call a local meet expert to inspect the meat before consumption	Strongly disagree	Somewhat disagree	Neither agree nor disagree	Somewhat agree	Strongly agree
When we slaughter an animal, soem people consume the raw blood	Strongly disagree	Somewhat disagree	Neither agree nor disagree	Somewhat agree	Strongly agree
When we slaughter an animal, some people cook the blood and consume it	Strongly disagree	Somewhat disagree	Neither agree nor disagree	Somewhat agree	Strongly agree
When animals are delivering, we assist them with bare hands	Strongly disagree	Somewhat disagree	Neither agree nor disagree	Somewhat agree	Strongly agree
When animals are sick, we handle them with bare hands	Strongly disagree	Somewhat disagree	Neither agree nor disagree	Somewhat agree	Strongly agree
When an animal aborts we bury the foetus	Strongly disagree	Somewhat disagree	Neither agree nor disagree	Somewhat agree	Strongly agree
When an animal aborts we throw the foetus in the open to rot	Strongly disagree	Somewhat disagree	Neither agree nor disagree	Somewhat agree	Strongly agree
When an animal aborts we give the foetus to dogs to consume	Strongly disagree	Somewhat disagree	Neither agree nor disagree	Somewhat agree	Strongly agree
When an animal aborts we treat it with herbal medicines	Strongly disagree	Somewhat disagree	Neither agree nor disagree	Somewhat agree	Strongly agree
When an animal aborts we treat it with conventional medicines	Strongly disagree	Somewhat disagree	Neither agree nor disagree	Somewhat agree	Strongly agree
When our cattle, sheep and goats are sick we treat them with herbal medicines	Strongly disagree	Somewhat disagree	Neither agree nor disagree	Somewhat agree	Strongly agree
When our cattle, sheep and goats are sick we buy veterinary medicines and treat them ourselves	Strongly disagree	Somewhat disagree	Neither agree nor disagree	Somewhat agree	Strongly agree
When your cattle, sheep and goats are sick we calla veterinarian to treat them	Strongly disagree	Somewhat disagree	Neither agree nor disagree	Somewhat agree	Strongly agree
Veterinary services are expensive	Strongly disagree	Somewhat disagree	Neither agree nor disagree	Somewhat agree	Strongly agree
Veterinary services are easy to acccess	Strongly disagree	Somewhat disagree	Neither agree nor disagree	Somewhat agree	Strongly agree
Veterinary officers are friendly to the farmers	Strongly disagree	Somewhat disagree	Neither agree nor disagree	Somewhat agree	Strongly agree
Veterinary medicines are difficult to find	Strongly disagree	Somewhat disagree	Neither agree nor disagree	Somewhat agree	Strongly agree
Veterinary medicnes are difficult to administer	Strongly disagree	Somewhat disagree	Neither agree nor disagree	Somewhat agree	Strongly agree
