# Supplementary material for: From policy to practice: An assessment of biosecurity practices in cattle, sheep and goats production, marketing and slaughter in Baringo County, Kenya
Source: PLoS One. 2022 Apr 7;17(4):e0266449. doi: 10.1371/journal.pone.0266449 (PMC8989345; doi:10.1371/journal.pone.0266449)
Supplement: S2 File — (XLSX) [file pone.0266449.s002.xlsx]

## Sheet: Market Survey rivised for analy
Code	Market	Designation	Age	Education	Sex	Religion	Trader_Trekker	Product_traded	Average_Quantities_cattle	Average_quantities_Goats	Average_quantities_sheep	Frequency_trading	livestock_for_trade	Source_of_Livestock	Area_of_source_of_livestock_trade	bought_livestocks	uses_of_bought_Livestock	Area_of_Purchased_livestock	My_buyers_buy_stock_for	Stock_traders_Livestocks	Stock_uses_options	Area	Mode_of_livestock_movement_to_market	Mode_of_livestock_movement_from_market	Animals_monitored_in_transit	If_yes_explain_how	Explanatio_1	Explanation_2	Explanation_3	Explanation_4	Explanation_5	Animal_monitored_in_the_market	If_yes_explain	Self_inspection	Dispose_animals	Disposalmethod1	Disposalmethod2	Disposalmethod3	Vehicle_cleanliness_before_carrying_livestock	Vehicle_cleanliness_after_carrying_livestock	disease_response	operations_cease_explained	Operations_decline_explained	Operations_continue_as_usual	Move_operation_to_another_market	Goats	Sheep	Age1	avequantcattle
1	Barwessa Market	Seller	53	Primary	Male	Christian Protestant	Seller	Cattle	5	-88	-88	Twice a Monthly	Cattle	Purchase from farmers at farm gate and purchase in the market for sale to other traders(s)	Kinyach	-88	Not applicable	-88	Barwessa	Stock:Cattle	Trading in stock	Kabarnet	Foot	Foot	No	-88	-88	#NULL!	#NULL!	#NULL!	#NULL!	Yes	Inspected by veterinary officer	The Vet officer inspects all the animals	1, 2	Buried	Burned	#NULL!	-88	-88	Operations cease	Until quarantine lifted and all the operatin ceases	NA	NA	NA	#NULL!	#NULL!	36-70 years	1
2	Barwessa Market	Buyer and Seller	30	College	Male	Christian Protestant	Buyer/Seller	Cattle	5	-88	-88	Twice a Monthly	Cattle	Purchase in the market for sale to other trader(s)	Barwesa	Cattle	Trading in stock	Chepsigot	Chepsigot	Stock:Cattle	Trading in stock	Eldoret	Foot	Foot	Yes	1	Unspecified physical observation	#NULL!	#NULL!	#NULL!	#NULL!	Yes	Inspected by veterinary officer	Inspected by Vet officer	4	Skinned and buried	#NULL!	#NULL!	-88	-88	Operations cease	Wait for the uplifting of the quarantine	NA	NA	NA	#NULL!	#NULL!	18-35 years	1
3	Barwessa Market	Buyer and Seller	58	Secondary	Male	Christian Catholic	Buyer/Seller	Cattle	10	-88	-88	Twice a Monthly	Cattle	Purchase in the market for sale to other trader(s)	Barwesa	Cattle	Trading in meat(butcheries)	Kabarnet, Elgeiyo Ma	-88	Not applicable	Not applicable	-88	Foot	Foot	No	-88	-88	#NULL!	#NULL!	#NULL!	#NULL!	Yes	Inspected by both veterinary officer and self	Physically observing and vetenary officer	3, 2	Slaughtered and consumed	Burned	#NULL!	-88	-88	Operations cease	Wait for lifting of the ban/quarantine	NA	NA	NA	#NULL!	#NULL!	36-70 years	2
5	Barwessa Market	Buyer and Seller	35	Secondary	Male	Christian Protestant	Buyer/Seller	Cattle	6	-88	-88	Twice a Monthly	Cattle	Purchase in the market for sale to other trader(s)	Barwesa	Cattle	Trading in meat(butcheries)	Marigat	Marigat	Stock:Cattle	Trading in stock	Nairobi, Nakuru	Foot	Foot	Yes	1	Unspecified physical observation	#NULL!	#NULL!	#NULL!	#NULL!	Yes	Inspected by veterinary officer	The Vet officer inspects them on	1, 2	Buried	Burned	#NULL!	-88	-88	Operations cease	Operation ceases and treatment process begins	NA	NA	NA	#NULL!	#NULL!	18-35 years	2
6	Barwessa Market	Buyer and Seller	61	Primary	Male	Christian Protestant	Buyer/Seller	Cattle	10	-88	-88	Twice a Monthly	Cattle	Purchase in the market for sale to other trader(s)	Kinyach	Cattle	Farming and Trading in meat(butcheries)	Barwesa	Matunda	Stock:Cattle	Farming and trading meat butcheries	Kitale	Foot	Foot	Yes	1	Unspecified physical observation	#NULL!	#NULL!	#NULL!	#NULL!	Yes	Self inspected	Observing	2	Burned	#NULL!	#NULL!	-88	-88	Operations cease	Wait until the ban is uplifted then resume to business	NA	NA	NA	#NULL!	#NULL!	36-70 years	2
7	Barwessa Market	Seller	48	Primary	Male	Christian Protestant	Seller	Cattle	5	-88	-88	Twice a Monthly	Cattle	Own farm	Barwesa	-88	Not applicable	-88	Barwesa	Stock:Cattle	Trading in meat(butcheries)	Kabarnet	Foot	Foot	No	-88	-88	#NULL!	#NULL!	#NULL!	#NULL!	Yes	Inspected by both veterinary officer and self	By observing and incase they suspect that one is ill they call a Vet officer	-88	Not applicable	#NULL!	#NULL!	-88	-88	Operations cease	Wait until the quarantine is over then resume to business	NA	NA	NA	#NULL!	#NULL!	36-70 years	1
9	Barwessa Market	Buyer and Seller	58	Primary	Male	Christian Protestant	Buyer/Seller	Cattle	10	-88	-88	Twice a Monthly	Cattle	Purchase in the market for sale to other trader(s)	Kinyach	Cattle	Trading in meat(butcheries)	Eldoret, Nakuru	Nakuru, Eldoret	Stock:Cattle	Trading in meat(butcheries)	Nakuru, Eldoret	Foot	Foot	No	-88	-88	#NULL!	#NULL!	#NULL!	#NULL!	No	Not applicable	-88	1	Buried	#NULL!	#NULL!	-88	-88	Operations cease	Impose quarantine untill the time when the disease outbreak is contained	NA	NA	NA	#NULL!	#NULL!	36-70 years	2
10	Barwessa Market	Buyer and Seller	40	Primary	Male	Christian Protestant	Buyer/Seller	Cattle	10	-88	-88	Twice a Monthly	Cattle	Purchase in the market for sale to other trader(s)	Barwesa	Cattle	Farming	Matunda	-88	Not applicable	Not applicable	-88	Foot	Foot	Yes	1	Unspecified physical observation	#NULL!	#NULL!	#NULL!	#NULL!	Yes	Inspected by veterinary officer	Inspected by Vet officer in the market	1	Buried	#NULL!	#NULL!	-88	-88	Operations cease	Cease operation due to government order. put quarantine until further notice.	NA	NA	NA	#NULL!	#NULL!	36-70 years	2
11	Barwessa Market	Buyer and Seller	50	Primary	Male	Christian Protestant	Buyer/Seller	Goats and Sheep	-88	4	4	Twice a Monthly	Goats and Sheep	Purchase from farmers at farm gate and purchase in the market for sale to other traders(s)	Barwesa	Goats and sheep	Trading in stock	Barwesa	Barwesa	Stock:Goats and Sheep	Trading in stock	99	Foot	Foot	No	-88	-88	#NULL!	#NULL!	#NULL!	#NULL!	Yes	Self inspected	By observing	3, 1	Slaughtered and consumed	Buried	#NULL!	-88	-88	Operations cease	Wait until the quarantine is lifted then resumes to business	NA	NA	NA	1-5 goats	1-5 sheep	36-70 years	#NULL!
14	Barwessa Market	Buyer and Seller	24	99	Male	Christian Protestant	Buyer/Seller	Cattle	10	-88	-88	Twice a Monthly	Cattle	Purchase in the market for sale to other trader(s)	Kinyach	Cattle	Trading in stock	Barwesa	Barwesa	Stock:Cattle	Trading in stock	99	Foot	Foot	No	-88	-88	#NULL!	#NULL!	#NULL!	#NULL!	Yes	Inspected by veterinary officer	They observe them	1	Buried	#NULL!	#NULL!	-88	-88	Operations cease	We close business until the Veternary people lift the ban	NA	NA	NA	#NULL!	#NULL!	18-35 years	2
15	Barwessa Market	Seller	50	99	Male	Christian Protestant	Seller	Cattle	6	-88	-88	Twice a Monthly	Cattle	Own farm and purchase from farmers at farm gate	Kuikui	Cattle	Trading in stock	Barwesa	Barwessa	Stock:Cattle	Trading in stock	99	Foot	Foot	99	99	99	#NULL!	#NULL!	#NULL!	#NULL!	99	99	99	99	99	#NULL!	#NULL!	-88	-88	Operations cease	We stop business untill government lifts the ban	NA	NA	NA	#NULL!	#NULL!	36-70 years	2
16	Barwessa Market	Buyer and Seller	28	99	Male	Christian Protestant	Buyer/Seller	Goats and Sheep	-88	10	5	Twice a Monthly	Goats and Sheep	Purchase in the market for sale to other trader(s)	Barwesa	Goats and sheep	Trading in stock	Barwesa	Barwesa	Stock:Goats and Sheep	Trading in stock	Barwesa	Foot	Foot	Yes	1	Unspecified physical observation	#NULL!	#NULL!	#NULL!	#NULL!	Yes	Inspected by veterinary officer	They do physical checkups on the animals present	-88	Not applicable	#NULL!	#NULL!	-88	-88	Operations cease	They cease business untill government ban is lifted	NA	NA	NA	6-10 goats	1-5 sheep	18-35 years	#NULL!
26	Barwessa Market	Buyer and Seller	21	University	Female	Christian Protestant	Buyer	Cattle	12	-88	-88	Twice a Monthly	Cattle	Purchase in the market for sale to other trader(s)	Barwesa	Cattle	Trading in meat(butcheries)	Eldoret	-88	Not applicable	Not applicable	-88	Foot	Foot	Yes	1	Unspecified physical observation	#NULL!	#NULL!	#NULL!	#NULL!	Yes	Inspected by veterinary officer	They check for any physical signs and symptoms of disease	7	Fed to dogs	#NULL!	#NULL!	-88	-88	Operations cease	They cease business until ban is lifted	NA	NA	NA	#NULL!	#NULL!	18-35 years	3
28	Kaptara Market	Buyer and Seller	28	Primary	Male	Christian Catholic	Buyer/Seller	Goats and Sheep	-88	12	2	Twice a Monthly	Goats and Sheep	Purchase from farmers at farm gate and purchase in the market for sale to other traders(s)	Kaptara/Katibel	Goats and sheep	Farming, Trading in stock and Slaughter for sale(abattoirs)	Kaptara/Katibel	Katibel	Stock:Goats	Slaughter for sale(abattoirs) and Trading in meat butcheries	Katibel	Motorcycle	Foot	Yes	2,5,	Gait and hooves	Rough coat texture	#NULL!	#NULL!	#NULL!	Yes	Self inspected	Coughing(pneumonic signs), heart water diseases	4	Skinned and buried	#NULL!	#NULL!	-88	-88	-88	NA	Slight decline of the operations, waiting for the full blown of the outbreak in the area	We still see for a while as we wait for further response that is when the market is fully closed by the ministry concerns	NA	11-15 goats	1-5 sheep	18-35 years	#NULL!
29	Kaptara Market	Buyer and Seller	26	Secondary	Male	Christian Protestant	Buyer/Seller	Goats and Sheep	-88	3	1	Weekly	Goats and Sheep	Purchase in the market for sale to other trader(s)	Kaptara	Goats and sheep	Farming and trading meat butcheries	Kaptara	Chepsigot	Stock:Goats and Sheep	Farming	Chepsigot	Foot	Foot	Yes	11, 3,	Injuries	Lacrimation	#NULL!	#NULL!	#NULL!	Yes	Inspected by veterinary officer	Vertinary officers normally checked for any abnormal condition developed by the livestock	1	Buried	#NULL!	#NULL!	-88	-88	Operations cease and Move operations to another market	They usually closed down livestock market, inform the farmers not to allow livestock movement from one market to another	NA	NA	Incase it is not a serious disease condition they allow them to tranfer their livestock to other livestock market	1-5 goats	1-5 sheep	18-35 years	#NULL!
31	Kaptara Market	Buyer and Seller	30	Primary	Male	Christian Protestant	Buyer/Seller	Catlle and goats	4	3	-88	Weekly	Cattle and goats	Own farm and purchase in the market for sale to other traders in the market	Kaptara	Cattle and goat	Trading in meat(butcheries) and Trading in Stock	Kaptara	Eldoret	Stock:Cattle and Goats	Slaughter for sale(abattoirs) and Trading in meat butcheries	Eldoret	Foot	Foot	Yes	2, 1	Gait and hooves	Unspecified physical observation	#NULL!	#NULL!	#NULL!	Yes	Inspected by veterinary officer	The animals are inspected first as they arrive at the waiting bay	4	Skinned and buried	#NULL!	#NULL!	-88	-88	Operations cease and Move operations to another market	The market is closed by the government and they wait until the place is declared free from disease	NA	NA	If the condition becomes worse they move to another market which is free from the outbreak	1-5 goats	#NULL!	18-35 years	1
32	Kaptara Market	Buyer and Seller	61	Primary	Male	Christian Catholic	Buyer/Seller	Cattle	10	-88	-88	Weekly	Cattle	Purchase in the market for sale to other trader(s)	Kaptara	Cattle	Trading in stock	Kaptara	Eldoret	Stock:Cattle	Slaughter for sale(abattoirs)	Eldoret	Foot	Foot	Yes	11, 4, 3	Injuries	Nasal discharge	Lacrimation	#NULL!	#NULL!	Yes	Inspected by veterinary officer	Vertinary officers always checked for general body observation incase there is an animal which is sick, they separate from those who are healthier.	4	Skinned and buried	#NULL!	#NULL!	-88	-88	Operations cease	They wait until the disease is being reported	NA	NA	NA	#NULL!	#NULL!	36-70 years	2
34	Kaptara Market	Buyer	67	None	Male	Christian Catholic	Buyer	Goats	-88	2	-88	Twice a Monthly	Goats	Purchase from farmers at farm gate	Kipsoit	Goats	Farming	Kaptara	-88	Not applicable	Not applicable	-88	Foot	Foot	Yes	5, 3, 6	Rough coat texture	Lacrimation	Skin disease	#NULL!	#NULL!	Yes	Inspected by veterinary officer	Vertenary officers always inspect fo ill health of the livestock	1	Buried	#NULL!	#NULL!	-88	-88	Operationcease, Operations continue as usual and Move operations to another market	They request for vertenary officer to visit the place then they vaccinate livestock	NA	If the condition is not such serious they continue with the market	They shift the operation to another place which is suitable and free from the disease outbreak	1-5 goats	#NULL!	36-70 years	#NULL!
36	Kaptara Market	Buyer and Seller	32	Secondary	Male	Christian Catholic	Buyer/Seller	Cattle	3	-88	-88	Twice a Monthly	Cattle	Purchase in the market for sale to other trader(s)	Kaptara	Cattle	Trading in meat(butcheries)	Kaptara	Marigat	Stock:Cattle	Slaughter for sale(abattoirs)	Marigat	Foot	Foot	Yes	5, 11,	Rough coat texture	Injuries	#NULL!	#NULL!	#NULL!	Yes	Inspected by veterinary officer	Vertenary officers always check for ill health of the animals	3, 1	Slaughtered and consumed	Buried	#NULL!	-88	-88	Operations cease and Move operations to another market	NA	NA	NA	More operation to other market e.g. Kinyach and also Marigat	#NULL!	#NULL!	18-35 years	1
38	Kaptara Market	Buyer	41	University	Male	Christian Catholic	Buyer	Cattle	7	-88	-88	Weekly	-88	-88	-88	Cattle	Trading in meat(butcheries)	Kabarnet	-88	Not applicable	Not applicable	-88	Foot	Foot	Yes	2	Gait and hooves	#NULL!	#NULL!	#NULL!	#NULL!	Yes	Inspected by veterinary officer	The Vet officer inspects every goat looking for any illness, incase of any illness the goat is treated	3	Slaughtered and consumed	#NULL!	#NULL!	-88	-88	Operations cease and Move operations to another market	Operation ceases as the government imposes quarantine, wait until the danger is over then resume to business	NA	NA	Move operations to Marigat market until when business returns to normality at Kaptara	#NULL!	#NULL!	36-70 years	2
39	Kaptara Market	Buyer and Seller	31	University	Male	Christian Protestant	Buyer/Seller	Cattle	4	-88	-88	Weekly	Cattle	Purchase from farmers at farm gate and purchase in the market for sale to other traders(s)	Kinyach, Barwesa	Cattle	Trading in stock	Chepsigot(Keiyo)	Chepsigot	Stock:Cattle	Trading in meat(butcheries)	Eldoret, Iten	Foot	Foot	Yes	5	Rough coat texture	#NULL!	#NULL!	#NULL!	#NULL!	Yes	Inspected by veterinary officer	The Vet officer inspects all the animals before auctioning starts	2, 8,	Burned	Skinned and burned	#NULL!	-88	-88	Operations cease and Move operations to another market	Cease operation competely. The government orders the closure of the market	NA	NA	More operation to Chepsigot market	#NULL!	#NULL!	18-35 years	1
40	Kaptara Market	Buyer	30	Primary	Male	Christian Protestant	Buyer	Cattle	15	-88	-88	Weekly	Cattle	-88	-88	Cattle	Trading in meat(butcheries)	Kabarnet	-88	Not applicable	Not applicable	-88	Foot	Foot	Yes	2	Gait and hooves	#NULL!	#NULL!	#NULL!	#NULL!	Yes	Inspected by veterinary officer	The Vet officer inspects the animals. Incase of a disease they are treated and operation continues	4	Skinned and buried	#NULL!	#NULL!	-88	-88	-88	NA	Operation decline tremendiously at the first phase before it completely ceases to operate	NA	Operate at other markets where there is no disease outbreak	#NULL!	#NULL!	18-35 years	3
42	Kaptara Market	Buyer and Seller	29	Secondary	Male	Christian Catholic	Buyer/Seller	Cattle	3	-88	-88	Weekly	Cattle	Purchase from farmers at farm gate	Kaptara	Cattle	Trading in stock	Kabarnet	Kabarnet/Iten	Stock:Cattle	99	Kabarnet/Iten	Foot	Foot	Yes	19	Temperature	#NULL!	#NULL!	#NULL!	#NULL!	Yes	Inspected by veterinary officer	The vet officer inspects all the cattle for any ill health cases, incase a disease is found quarantine is lifted	3, 8	Slaughtered and consumed	Skinned and burned	#NULL!	-88	-88	Operations cease and Move operations to another market	It is announced by the chairman and the operation ceases until the day they report that the area is free of the disease, business resumes	NA	NA	Move operations to Barwesa market	#NULL!	#NULL!	18-35 years	1
43	Kaptara Market	Buyer	48	Secondary	Female	Christian Protestant	Buyer	Cattle	3	-88	-88	Weekly	-88	-88	-88	Cattle	Trading in meat(butcheries)	Kabarnet	-88	Not applicable	Not applicable	-88	Foot	Foot	Yes	1	Unspecified physical observation	#NULL!	#NULL!	#NULL!	#NULL!	Yes	Inspected by veterinary officer	The animals are inspected first as they arrive at the waiting bay by the government Vet officer	4	Skinned and buried	#NULL!	#NULL!	-88	-88	Operations cease and Move operations to another market	The market is closed by the government and operation stops to operate. I only resume to this market once the outbreak area is declared free from the disease	NA	NA	I normally move my operations to other market because business must continue	#NULL!	#NULL!	36-70 years	1
44	Kaptara Market	Buyer and Seller	45	Secondary	Male	Christian Protestant	Buyer/Seller	Goats	-88	7	-88	Weekly	Goats	Own farm and purchase from farmers at farm gate	Kaptara	Cattle	Trading in stock	Kaptara	Kaptara	Stock:Goats	Trading in stock	Kabarnet/Eldoret	Foot	Foot	Yes	2	Gait and hooves	#NULL!	#NULL!	#NULL!	#NULL!	Yes	Inspected by veterinary officer	The Vet officer inspects all the animals in the dock before the auctioning	8, 3	Skinned and burned	Slaughtered and consumed	#NULL!	-88	-88	Operations cease and Move operations to another market	Quarantine is uplifted and wait for government order to resume to business	NA	NA	Incase of a disease outbreak i shift to the next market and continue with my business	6-10 goats	#NULL!	36-70 years	#NULL!
45	Kaptara Market	Buyer and Seller	44	Primary	Male	Christian Protestant	Buyer/Seller	Catlle and goats	2	6	-88	Weekly	Cattle and goats	99	Muchukwo	Cattle and goat	Trading in stock	Kaptara	Kaptara	Stock:Cattle	Trading in meat(butcheries)	Chepsigot, Kabarnet	Foot	Foot	No	-88	-88	#NULL!	#NULL!	#NULL!	#NULL!	Yes	Inspected by veterinary officer	The vet officer inspects all the animals at the waiting bay	4, 3	Skinned and buried	Slaughtered and consumed	#NULL!	-88	-88	Operations cease and Move operations to another market	Operation does not continue because the ban is always lifted by the government	NA	NA	I continue my operation on other markets because I am trading in many markets around	6-10 goats	#NULL!	36-70 years	1
46	Kaptara Market	Buyer and Seller	42	Secondary	Male	Christian Protestant	Buyer/Seller	Goats and Sheep	-88	5	3	Weekly	Goats and Sheep	Own farm and purchase from farmers at farm gate	Kaptara	Goats and sheep	Farming and Trading in Stock	Kipsoit	Chepsigot	Stock:Goats and Sheep	Trading in meat(butcheries) and Trading in Stock	Chepsigot	Foot	Foot	Yes	6, 14, 2	Skin disease	Coughing	Gait and hooves	#NULL!	#NULL!	Yes	Self inspected	Check if the animal has disease in the marked observe presence of watery eyes and noses in the livestock	1	Buried	#NULL!	#NULL!	-88	-88	Operations cease	Stop and obey the warning given for two to three weeks, if no cases reported we will continue with our business	NA	NA	NA	1-5 goats	1-5 sheep	36-70 years	#NULL!
48	Kaptara Market	Buyer and Seller	65	None	Male	Christian Protestant	Buyer/Seller	Goats and Sheep	-88	3	2	Weekly	Goats and Sheep	Own farm,Purchase from farmers at farm gate and purchase in the market for sale to other traders	Kapyemit, lelmen	Goats and sheep	Slaughter for sale(abattoirs) and Trading in meat butcheries and farming	Kaptara	Lelmen	Stock:Goats and Sheep	Farming	Lelmen	Foot	Foot	Yes	13, 18	Low appetite	Frequency of and colour of urination	#NULL!	#NULL!	#NULL!	Yes	Self inspected	Walking behaviour is observed, Alertness of the goats is observed, breathing-checking wheter the animals has difficulty in breathing	3	Slaughtered and consumed	#NULL!	#NULL!	-88	-88	Operations cease and Move operations to another market	We still sell awaiting for further action from ministry of livestock	NA	NA	Take the animal for sell to Chepsigot (Elgeiyo Marakwet) nerar by market places	1-5 goats	1-5 sheep	36-70 years	#NULL!
49	Kaptara Market	Seller	68	Primary	Male	Christian Catholic	Seller	Goats	-88	2	-88	Weekly	Goats	Own farm	Kaptara	-88	Not applicable	-88	Lelmen	Stock:Goats	Farming	Lelmen	Foot	Motorcycle	Yes	3, 2	Lacrimation	Gait and hooves	#NULL!	#NULL!	#NULL!	Yes	Self inspected	Least water-observes whether the animal moves as it rotates around one place, difficulty in walking i.e limbing, slow movement e.t.c	3	Slaughtered and consumed	#NULL!	#NULL!	-88	-88	Operations cease and Move operations to another market	Stop selling to farmers and find anoter favourable market places in te nearby area	NA	NA	Extend the operation to Barwesa market	1-5 goats	#NULL!	36-70 years	#NULL!
50	Kaptara Market	Seller	55	Primary	Male	Christian Protestant	Seller	Goats	-88	11	-88	Weekly	Goats	Own farm	Kipsoit	-88	Not applicable	-88	Kaptara	Stock:Goats	Slaughter for sale(abattoirs) and Trading in meat butcheries	Kabarnet	Foot	Foot	Yes	3, 18	Lacrimation	Frequency of and colour of urination	#NULL!	#NULL!	#NULL!	Yes	Self inspected	Heart water-if the animal goesa round in the same area, check for general gait of the animals(alertness and uprightness of the animal)	3	Slaughtered and consumed	#NULL!	#NULL!	-88	-88	Operations cease and Move operations to another market	Stop selling it's goats immediately (being abided by the warning system)	NA	NA	No move to other market especially Barwessa	11-15 goats	#NULL!	36-70 years	#NULL!
51	Kaptara Market	Seller	26	College	Male	Christian Protestant	Seller	Sheep	-88	-88	10	Weekly	Sheep	Own farm	Salawa	-88	Not applicable	-88	Kaptara	Stock:Sheep	Farming	Kaptara	Motorcycle	Foot	Yes	5, 6, 2	Rough coat texture	Skin disease	Gait and hooves	#NULL!	#NULL!	Yes	Inspected by veterinary officer	Mange disease(observe skin for thr presence of limbs), Nasal discharge and watery eyes.	5	Unspecified disposal	#NULL!	#NULL!	-88	-88	Operations cease and Move operations to another market	Stop selling in the market	NA	NA	Change the market places i.e. move to chepsigot	#NULL!	6-10 sheep	18-35 years	#NULL!
52	Kaptara Market	Buyer and Seller	35	Secondary	Female	Christian Protestant	Buyer/Seller	Goats and Sheep	-88	2	8	Weekly	Goats and Sheep	Own farm and purchase from farmers at farm gate	Kaptara	Goats and sheep	Domestic consumption and trading in Meat butcheries	Kaptara	Kapluk	Stock:Goats and Sheep	Slaughter for sale(abattoirs) and Trading in meat butcheries	Kapluk	Foot	Foot	Yes	5, 13, 14	Rough coat texture	Low appetite	Coughing	#NULL!	#NULL!	Yes	Self inspected	Checking diarrhea in livestock, mange disease-observe for any presence of limbs in the skin of the animal, Heart water- check whether the animal is confused(rotates at angles of 360) at one area	1	Buried	#NULL!	#NULL!	-88	-88	Operations cease and Move operations to another market	Stop selling for a short time, check for the presence of the outbreak	NA	NA	Change the market area, switch to the nearby market places such as Chepsigot, Barwesa and continue with business	1-5 goats	6-10 sheep	18-35 years	#NULL!
54	Kaptara Market	Buyer	29	Secondary	Female	Christian Protestant	Buyer	Cattle	1	-88	-88	Twice a Monthly	-88	-88	Kaptara	Cattle	Farming	Chesongo	-88	Not applicable	Not applicable	-88	Foot	Foot	Yes	15, 8, 2, 17	Diarrhoea or bloody stool	Low weight	Gait and hooves	Alertness/attention	#NULL!	Yes	Self inspected	Presence of heart water disease in livestock, Roughness and smoothness of the skin of the animal	-88	Not applicable	#NULL!	#NULL!	-88	-88	Operations cease	Stop from buying as she awaits for the disease outbreak to be announced free, Vaccinate the animals on the suspected disease vaccines	NA	NA	NA	#NULL!	#NULL!	18-35 years	1
55	Kaptara Market	Buyer and Seller	38	Primary	Female	Christian Protestant	Buyer/Seller	Goats	-88	4	4	Weekly	Goats and Sheep	Purchase in the market for sale to other trader(s)	Kipsoit	Goats and sheep	Farming and trading meat butcheries	Kaptara	Barwessa	Stock:Goats and Sheep	Trading in meat(butcheries)	Kabarnet	Foot	Foot	Yes	3, 4	Lacrimation	Nasal discharge	#NULL!	#NULL!	#NULL!	Yes	Self inspected	We observe the weight of the animals	1	Buried	#NULL!	#NULL!	-88	-88	Operations cease	We cease operations until the reported cases is handled by the ministry	NA	NA	NA	1-5 goats	1-5 sheep	36-70 years	#NULL!
57	Kaptara Market	Buyer and Seller	21	College	Male	Christian Protestant	Buyer	Cattle	5	-88	-88	Weekly	Cattle	Own farm and purchase in the market for sale to other traders in the market	Kerio	Cattle	Farming and trading meat butcheries	Salawa	Kabarnet	Stock:Cattle	Farming and trading meat butcheries	Kabarnet	Foot	Foot	Yes	2, 1	Gait and hooves	Unspecified physical observation	#NULL!	#NULL!	#NULL!	Yes	Self inspected	We observe the rouhness and softness of the animal's coat	3	Slaughtered and consumed	#NULL!	#NULL!	-88	-88	Operations cease	I wait until the disease is reported to have subsided	NA	NA	NA	#NULL!	#NULL!	18-35 years	1
58	Kaptara Market	Buyer and Seller	45	Primary	Male	Christian Protestant	Buyer/Seller	Cattle	12	-88	-88	Weekly	Cattle	Own farm	Kamnarok	Cattle	Trading in stock	Kaptara	Eldoret	Stock:Cattle	Slaughter for sale(abattoirs) and Trading in meat butcheries	Eldoret	Foot	Foot	Yes	2	Gait and hooves	#NULL!	#NULL!	#NULL!	#NULL!	Yes	Self inspected	We observe physical changes e.g for roughness, softness of the animal's coat	3, 1	Slaughtered and consumed	Buried	#NULL!	-88	-88	Move operations to another market	NA	NA	NA	I just shift to another operation base e.g West Pokot	#NULL!	#NULL!	36-70 years	3
60	Kaptara Market	Buyer and Seller	49	Secondary	Male	Christian Protestant	Buyer/Seller	Goats and Sheep	-88	6	5	Weekly	Goats and Sheep	Purchase in the market for sale to other trader(s)	Kerio	Goats and sheep	Trading in meat(butcheries) and Trading in Stock	Kaptara	Kaptara	Stock:Goats and Sheep	Trading in meat(butcheries)	Kabarnet	Foot	Foot	Yes	8, 14	Low weight	Coughing	#NULL!	#NULL!	#NULL!	Yes	Self inspected	We see weak animals which may collapse atimes	1, 2	Buried	Burned	#NULL!	-88	-88	Move operations to another market	NA	NA	NA	If there is a disease presence preported I shift operation base to another market	6-10 goats	1-5 sheep	36-70 years	#NULL!
62	Marigat Market	Buyer	46	Primary	Male	Christian Protestant	Buyer	Cattle	5	-88	-88	Twice a Monthly	-88	-88	-88	Cattle	Farming	Marigat	-88	Not applicable	Not applicable	-88	Foot	Foot	Yes	4, 3	Nasal discharge	Lacrimation	#NULL!	#NULL!	#NULL!	Yes	Inspected by veterinary officer	They look for any signs of disease by looking the animals weight and stamina to withstand long distance	1, 3	Buried	Slaughtered and consumed	#NULL!	-88	-88	Operations decline	NA	If reported case id not severe we reduce stock/number of animals to trade with	NA	NA	#NULL!	#NULL!	36-70 years	1
70	Marigat Market	Buyer and Seller	35	Secondary	Male	Christian Protestant	Buyer/Seller	Cattle	8	-88	-88	Twice a Monthly	Cattle	Own farm	Kampi Samaki	Cattle	Trading in stock	Marigat	Nakuru/Mogotio	Stock:Cattle	Trading in stock	Nakuru/Mogotio	Foot	Foot	Yes	5	Rough coat texture	#NULL!	#NULL!	#NULL!	#NULL!	Yes	Self inspected	I look at the eyes if teary and weight of the animal	3, 5	Slaughtered and consumed	Unspecified disposal	#NULL!	-88	-88	Operations cease and Move operations to another market	When there is a disease reported we buy stock and wait until the quarantine is lifted	NA	NA	When there is a reported case in one market location we shift operations to another market	#NULL!	#NULL!	18-35 years	2
82	Marigat Market	Buyer	22	Secondary	Male	Christian Protestant	Buyer	Cattle	7	-88	-88	Weekly	-88	-88	-88	Cattle	Farming	Kapkukui	-88	Not applicable	Not applicable	-88	Foot	Foot	Yes	5,10	Rough coat texture	Infestation with parasites	#NULL!	#NULL!	#NULL!	No	Not applicable	-88	1	Buried	#NULL!	#NULL!	-88	-88	Move operations to another market	NA	NA	NA	Quarantine(stop movement to any other business since they know where I normally operate in the business)	#NULL!	#NULL!	18-35 years	2
84	Marigat Market	Seller	20	Primary	Male	Christian Protestant	Seller	Cattle	11	-88	-88	Three times a month	Cattle	Own farm	Kiserian	-88	Not applicable	-88	Marigat	Stock:Cattle	Trading in meat(butcheries) and Trading in Stock	Marigat	Foot	Vehicle	Yes	3, 4, 2	Lacrimation	Nasal discharge	Gait and hooves	#NULL!	#NULL!	Yes	Self inspected	If the animal hs excessively diarrhoea is condemed from the market, skin and eye colour is also observed	3	Slaughtered and consumed	#NULL!	#NULL!	-88	-88	Operations cease	Stop the business immediately, also vacinate existing animals in stock	NA	NA	NA	#NULL!	#NULL!	18-35 years	3
85	Marigat Market	Buyer and Seller	33	College	Male	Christian Protestant	Buyer/Seller	Cattle	2	-88	-88	Weekly	Cattle	Purchase in the market for sale to other trader(s)	Marigat	Cattle	Trading in stock	Emining	Emining	Stock:Cattle	Domestic consumption and trading in Meat butcheries	Emining	Foot	Foot	Yes	12, 5, 20	Laboured breathing	Rough coat texture	Smell	#NULL!	#NULL!	Yes	Self inspected	General health is observed i.e movement, temperatures, presence or absence of discharges fro openings e.t.c	3	Slaughtered and consumed	#NULL!	#NULL!	-88	-88	Operations cease and Move operations to another market	Stop the operatins and wait for the information from the veterinary on the way forward	NA	NA	Quarantine is imposed immediately if persidt for long change of the market place will be done	#NULL!	#NULL!	18-35 years	1
86	Marigat Market	Buyer and Seller	63	Primary	Male	Christian Protestant	Buyer/Seller	Cattle	4	-88	-88	Weekly	Cattle	Purchase in the market for sale to other trader(s)	Marigat	Cattle	Slaughter for sale(abattoirs) and Trading in meat butcheries and Trading in stock	Mogotio	Nakuru	Stock:Cattle	Trading in meat(butcheries) and Trading in Stock	Nakuru	Foot	Foot	Yes	2, 5,16	Gait and hooves	Rough coat texture	Infected udder	#NULL!	#NULL!	Yes	Inspected by veterinary officer	General health of the animal wheter the animal is compact or loose; weak and emaciated animals are removed from the market or is sold the price will be low	10	Skinned and thrown away in the open	#NULL!	#NULL!	-88	-88	Operations cease and Move operations to another market	Auction will be closed as it is supervised by the veterinary officers movement of the animals will be restricted in that area also business has to continue	NA	NA	Business has to run, moveto another area where auctio has not been closed for example Samburu or Barwessa	#NULL!	#NULL!	36-70 years	1
93	Marigat Market	Buyer	27	Secondary	Male	Christian Protestant	Buyer	Cattle	1	-88	-88	Twice a Monthly	-88	-88	-88	Cattle	Farming	Perkera	-88	Not applicable	Not applicable	-88	Foot	Foot	Yes	2, 6	Gait and hooves	Skin disease	#NULL!	#NULL!	#NULL!	Yes	Self inspected	Estimation of age and weight of the animals	1	Buried	#NULL!	#NULL!	-88	-88	Operations cease	Quarantine depends on the duration given, no market will take place in the area	NA	NA	NA	#NULL!	#NULL!	18-35 years	1
95	Marigat Market	Buyer and Seller	40	Primary	Male	Christian Protestant	Buyer/Seller	Goats and Sheep	-88	5	2	Twice a Monthly	Goats and Sheep	Purchase in the market for sale to other trader(s)	Marigat	Goats and sheep	Farming and trading meat butcheries	Marigat	Emining	Stock:Goats and Sheep	Farming and trading meat butcheries	Emining	Foot	Foot	Yes	5, 3,6	Rough coat texture	Lacrimation	Skin disease	#NULL!	#NULL!	Yes	Self inspected	The buyer looks at the general physical signs like lacrimation	1, 7	Buried	Fed to dogs	#NULL!	-88	-88	Operations cease and Move operations to another market	If the case is reported then the market is closed and the operation is altered until further notice	NA	NA	We transfer our livestock to other markets such as Emining or Mogotio	1-5 goats	1-5 sheep	36-70 years	#NULL!
96	Marigat Market	Seller	63	None	Male	Christian Catholic	Seller	Goats	-88	2	-88	Every quarter	Goats	Own farm	Marigat	-88	Not applicable	-88	Marigat	Stock:Goats	Trading in meat(butcheries)	Marigat	Foot	99	Yes	6, 4	Skin disease	Nasal discharge	#NULL!	#NULL!	#NULL!	Yes	Inspected by veterinary officer	Vertinary officer cross checks animals before they enter into the waiting bay. If there is wealth animal they separated from the healthcare	3	Slaughtered and consumed	#NULL!	#NULL!	-88	-88	Operations cease and Move operations to another market	The operation cease when the government orders the market to be closed down	NA	NA	If the operation worsens we transfer our livestock to other market place such as Mogotio	1-5 goats	#NULL!	36-70 years	#NULL!
98	Marigat Market	Buyer and Seller	50	Primary	Male	Christian Protestant	Buyer	Goats	-88	13	-88	Twice a Monthly	Goats	Purchase in the market for sale to other trader(s)	Marigat	Goats	Trading in meat(butcheries)	Marigat	Mogotio	Stock:Goats	Trading in meat(butcheries)	Mogotio	99	Foot	Yes	11, 3	Injuries	Lacrimation	#NULL!	#NULL!	#NULL!	Yes	Inspected by veterinary officer	Veterinary officers ensure that every goat has been inspected(genaral observation) they look at the symptoms of diseases such as Mange disease	2	Burned	#NULL!	#NULL!	-88	-88	Operations cease and Move operations to another market	Quarantine is imposed immediately	NA	NA	The operation is moved to other market places	11-15 goats	#NULL!	36-70 years	#NULL!
100	Marigat Market	Buyer	26	Primary	Male	Christian Catholic	Buyer	Goats	-88	2	-88	Twice a Monthly	Goats	Own farm	Endao	Goats	Trading in meat(butcheries)	Marigat	Marigat	Stock:Goats	Trading in meat(butcheries)	Marigat	Foot	Foot	Yes	9, 2, 13	Ulceration in the mouth	Gait and hooves	Low appetite	#NULL!	#NULL!	Yes	Inspected by veterinary officer	Verterinary check for the gait before they enter into the waiting bay	2	Burned	#NULL!	#NULL!	-88	-88	Operations cease and Move operations to another market	The government orders the market to be closed down	NA	NA	If the condition becomes rampant we transfer our goat to other market areas such as Emining	1-5 goats	#NULL!	18-35 years	#NULL!
106	Marigat Market	Buyer and Seller	28	Secondary	Male	Christian Protestant	Buyer/Seller	Cattle	5	-88	-88	Twice a Monthly	Cattle	Purchase from farmers at farm gate and purchase in the market for sale to other traders(s)	Barwessa	Cattle	Slaughter for sale(abattoirs) and Trading in meat butcheries	Barwessa	Marigat	Stock:Cattle	Trading in meat(butcheries)	Marigat	Foot	Foot	Yes	2, 9, 3	Gait and hooves	Ulceration in the mouth	Lacrimation	#NULL!	#NULL!	Yes	Inspected by veterinary officer	The Vet officers always check for livestock before they are ready for sale	4	Skinned and buried	#NULL!	#NULL!	-88	-88	Operations cease and Move operations to another market	County governmebt imposed quarantine and no movement of the livestock inside or outside the identified area	NA	NA	We some how move our livestock to other market areas such as Kaptara	#NULL!	#NULL!	18-35 years	1
107	Barwessa Market	Buyer and Seller	40	Primary	Male	Christian Protestant	Buyer/Seller	Cattle	6	-88	-88	Twice a Monthly	Cattle	Purchase in the market for sale to other trader(s)	Barwessa	Cattle	Slaughter for sale(abattoirs) and Trading in meat butcheries	Barwessa	Kaptara,Chepsigot	Stock:Cattle	Trading in meat(butcheries)	Kaptara/Chepsigot	Foot	Foot	Yes	4	Nasal discharge	#NULL!	#NULL!	#NULL!	#NULL!	Yes	Inspected by veterinary officer	The animals are checked for any abnormal signs and symptoms before the they enter waiting bay	2	Burned	#NULL!	#NULL!	-88	-88	Operations cease	Until quarantine lifted and all the operations ceases	NA	NA	We move our livestock to the nearby market such as chepsigot	#NULL!	#NULL!	36-70 years	2
108	Barwessa Market	Seller	52	Secondary	Male	Christian Protestant	Seller	Cattle	1	-88	-88	Twice a Monthly	Cattle	Own farm	Barwessa	#NULL!	Not applicable	-88	-88	Stock:Cattle	Trading in meat(butcheries)	Barwessa	Foot	Not applicable	Yes	5, 3, 2,9	Rough coat texture	Lacrimation	Gait and hooves	Ulceration in the mouth	#NULL!	Yes	Inspected by veterinary officer	The veterinarian aleays checks the animals before they sell	3	Slaughtered and consumed	#NULL!	#NULL!	-88	-88	Operations cease	The operation ceases when the government order the closure of the market	N/A	N/A	We move our livestock to the nearby market place secretely	#NULL!	#NULL!	36-70 years	1
109	Barwessa Market	Buyer and Seller	33	Primary	Male	Christian Protestant	Buyer/Seller	Goats and Sheep	-88	4	3	Twice a Monthly	Goats and Sheep	Purchase from farmers at farm gate and purchase in the market for sale to other traders(s)	Barwessa	Goats and sheep	Trading in meat(butcheries) and Trading in Stock	Barwessa	Litein,Kabarnet	Stock:Goats and Sheep	Trading in meat(butcheries)	Litein/Kabarnet	Foot	Foot	Yes	5,14	Rough coat texture	Coughing	#NULL!	#NULL!	#NULL!	Yes	Inspected by veterinary officer	The veterinary officer goes round the market checking each an every animal before auctioning them	1, 2	Buried	Burned	#NULL!	-88	-88	Operations cease	The government gives out notice for the market to closed immediately before the disease widely spreads	N/A	N/A	No,The government imposed quarentine (No animal is allowed to move outside the identified location)	1-5 goats	1-5 sheep	18-35 years	#NULL!
110	Barwessa Market	Buyer and Seller	35	Secondary	Male	Christian Protestant	Buyer/Seller	Goats and Sheep	-88	3	2	Twice a Monthly	Goats and Sheep	Purchase from farmers at farm gate and purchase in the market for sale to other traders(s)	Barwessa	Goats and sheep	Trading in meat(butcheries)	Barwessa	Kampi Nyasi	Stock:Goats and Sheep	Trading in meat(butcheries)	Kampi Nyasi	Foot	Foot	Yes	3, 5,	Lacrimation	Rough coat texture	#NULL!	#NULL!	#NULL!	Yes	Inspected by veterinary officer	Veterinary officers always check for ill health of the animals for sale	2	Burned	#NULL!	#NULL!	-88	-88	Operations cease	County government imposes quarantine	N/A	N/A	No, movement of the livestock is required within the area	1-5 goats	1-5 sheep	18-35 years	#NULL!
111	Barwessa Market	Buyer and Seller	35	Secondary	Male	Christian Protestant	Buyer/Seller	Goats and Sheep	-88	5	3	Twice a Monthly	Goats and Sheep	Purchase from farmers at farm gate and purchase in the market for sale to other traders(s)	Barwessa	Goats and sheep	Slaughter for sale(abattoirs) and Trading in meat butcheries	Barwessa	Kabarnet,Kaptara	Stock:Goats and Sheep	Trading in meat(butcheries)	Kabarnet/Kaptara	Foot	Foot	Yes	2, 9, 3, 5	Gait and hooves	Ulceration in the mouth	Lacrimation	Rough coat texture	#NULL!	Yes	Inspected by veterinary officer	The veterinary officers always check for the goats before they sale and if there is one which is sick they separate it from the others	6	Throw away in the open	#NULL!	#NULL!	-88	-88	Operations cease	They impose quarantine in the area	N/A	N/A	We move our livestock to a	1-5 goats	1-5 sheep	18-35 years	#NULL!
112	Barwessa Market	Seller	59	None	Male	Christian Protestant	Seller	Goats	-88	5	-88	Twice a Monthly	Goats	Own farm	Barwessa	-88	Not applicable	-88	Eldoret,Kabarnet	Stock:Goats	Trading in meat(butcheries)	Eldoret/Kabarnet	Foot	99	Yes	1	Unspecified physical observation	#NULL!	#NULL!	#NULL!	#NULL!	Yes	Inspected by veterinary officer	Veterinary officers check for illegal before the auction to the willing	3	Slaughtered and consumed	#NULL!	#NULL!	-88	-88	Operations cease	They impose quarantine only through the country veterinary officer	N/A	N/A	No movement of the livestock is allowed to the area or outside the area	1-5 goats	#NULL!	36-70 years	#NULL!
114	Barwessa Market	Buyer and Seller	32	Secondary	Male	Christian Protestant	Buyer/Seller	Goats and Sheep	-88	3	2	Twice a Monthly	Goats and Sheep	Purchase from farmers at farm gate and purchase in the market for sale to other traders(s)	Barwessa	-88	Domestic consumption and trading in Meat butcheries	Barwessa	Kaptara	Stock:Goats and Sheep	Trading in meat(butcheries)	Kaptara	Foot	Foot	Yes	2, 9	Gait and hooves	Ulceration in the mouth	#NULL!	#NULL!	#NULL!	No	Not applicable	N/A	3	Slaughtered and consumed	#NULL!	#NULL!	-88	-88	Operations cease	They impose quarantine	N/A	N/A	No movement of livestock to other market	1-5 goats	1-5 sheep	18-35 years	#NULL!
115	Barwessa Market	Seller	43	Secondary	Male	Christian Catholic	Seller	Goats	-88	4	-88	Twice a Monthly	Goats and Sheep	Own farm	Barwessa	-88	Not applicable	-88	Barwessa	Stock:Goats and Sheep	Trading in meat(butcheries)	Barwessa	Foot	Foot	Yes	4, 3, 6	Nasal discharge	Lacrimation	Skin disease	#NULL!	#NULL!	No	Self inspected	They are not usually available in the market	10, 8	Skinned and thrown away in the open	Skinned and burned	#NULL!	-88	-88	Operations cease	The operations cesaes only when the county government orders for closure of the market till futher notice	N/A	N/A	Only when the disease is not rampant spread	1-5 goats	#NULL!	36-70 years	#NULL!
117	Barwessa Market	Buyer and Seller	24	College	Male	Christian Protestant	Buyer/Seller	Goats	-88	8	-88	Twice a Monthly	Goats	Purchase from farmers at farm gate and purchase in the market for sale to other traders(s)	Barwessa	Goats	Farming and trading meat butcheries	Barwessa	Litein	Stock:Goats	Farming and trading meat butcheries	Litein	Foot	Foot	Yes	5, 3, 4	Rough coat texture	Lacrimation	Nasal discharge	#NULL!	#NULL!	No	Inspected by veterinary officer	the veterinary officer does nothing about our livestock	3	Slaughtered and consumed	#NULL!	#NULL!	-88	-88	Operations cease	we stop operation ones the Government issues an altimatum	We usually sell our livestock privately we dont move to other markets	N/A	N/A	6-10 goats	#NULL!	18-35 years	#NULL!
120	Barwessa Market	Seller	37	Secondary	Male	Christian Protestant	Buyer	Cattle	3	-88	-88	Twice a Monthly	Cattle	Own farm and purchase from farmers at farm gate	Barwessa	-88	#NULL!	-88	Eldoret	Stock:Cattle	Slaughter for sale(abattoirs) and Trading in meat butcheries	Eldoret	Foot	Foot	Yes	17, 5,	Alertness/attention	Rough coat texture	#NULL!	#NULL!	#NULL!	No	Not applicable	N/A	3	Slaughtered and consumed	#NULL!	#NULL!	-88	-88	Operations cease	operations immediately as it has been reported	N/A	N/A	Quarantine/movement of livestock will be restricted	#NULL!	#NULL!	36-70 years	1
127	Barwessa Market	Buyer and Seller	25	Secondary	Male	Christian Protestant	Buyer/Seller	Cattle	20	-88	-88	Twice a Monthly	-88	-88	-88	Cattle	Trading in meat(butcheries) and Trading in Stock	Barwessa	Eldoret	Stock:Cattle	Slaughter for sale(abattoirs) and Trading in meat butcheries	Eldoret	99	Foot	Yes	2, 9	Gait and hooves	Ulceration in the mouth	#NULL!	#NULL!	#NULL!	Yes	Inspected by veterinary officer	A veterinarian runs a physical check on the animals before business resumes eg nasal and eye discharges for any disease	3, 1	Slaughtered and consumed	Buried	#NULL!	-88	-88	Move operations to another market	-88	-88	-88	When a case is reported in this market we move to matunda market	#NULL!	#NULL!	18-35 years	3
128	Barwessa Market	Buyer	32	Primary	Male	Christian Protestant	Buyer	Cattle	10	-88	99	Twice a Monthly	-88	-88	-88	Cattle	Trading in meat(butcheries) and Trading in Stock	Nakuru	Nakuru	Stock:Cattle	Trading in meat(butcheries)	Nakuru	99	Vehicle	Yes	2, 8	Gait and hooves	Low weight	#NULL!	#NULL!	#NULL!	Yes	Self inspected	I observe the anials coat roughness or smoothness	99	99	#NULL!	#NULL!	-88	-88	Operations cease	I stop till business resumes	-88	-88	-88	#NULL!	25 sheep>	18-35 years	2
129	Barwessa Market	Seller	25	Primary	Male	Christian Catholic	Buyer	Cattle	13	-88	-88	Twice a Monthly	Cattle	Own farm	Kuikui	-88	Not applicable	-88	Barwessa	Stock:Cattle	Trading in stock	Barwessa	Foot	Foot	Yes	4, 2, 3	Nasal discharge	Gait and hooves	Lacrimation	#NULL!	#NULL!	No	Not applicable	-88	1	Buried	#NULL!	#NULL!	-88	-88	Operations cease	We close business till normalcy resumes	-88	-88	-88	#NULL!	#NULL!	18-35 years	3
131	Barwessa Market	Buyer and Seller	20	Secondary	Male	Christian Protestant	Buyer/Seller	Goats	2	-88	-88	Twice a Monthly	Cattle	Purchase from farmers at farm gate	Kampi nya	Cattle	Trading in stock	Barwessa	Kabartonjo	Stock:Cattle	Trading in meat(butcheries)	Kabartonjo	Foot	Foot	Yes	3, 4, 2	Lacrimation	Nasal discharge	Gait and hooves	#NULL!	#NULL!	Yes	Self inspected	Roughness of the skin indicate presence of illness and they are not sold in the market	1	Buried	#NULL!	#NULL!	-88	-88	Operations cease	The market will be closed and no business will take place at all animals in stock will be vaccinated	-88	-88	-88	#NULL!	#NULL!	18-35 years	1
132	Barwessa Market	Buyer	42	Primary	Male	Christian Protestant	Buyer	Cattle	5	-88	-88	Twice a Monthly	-88	-88	-88	Cattle	Trading in meat(butcheries) and Trading in Stock	Barwessa	Kabarnet	Stock:Cattle	Trading in meat(butcheries)	Kabarnet	Foot	Foot	Yes	2	Gait and hooves	#NULL!	#NULL!	#NULL!	#NULL!	Yes	Inspected by both veterinary officer and self	only after slaughtering in abbattoir	1	Buried	#NULL!	#NULL!	-88	-88	Operations cease	Action will be closed and vaccination of the animals will take for two	-88	-88	-88	#NULL!	#NULL!	36-70 years	1
133	Barwessa Market	Buyer	18	Primary	Male	Christian Protestant	Buyer/Seller	Cattle	3	-88	-88	Twice a Monthly	Cattle	Purchase from farmers at farm gate	Ayatia	Cattle	Trading in stock	Barwessa	Nakuru	Stock:Cattle	Trading in meat(butcheries)	Nakuru	Foot	Foot	Yes	13, 2	Low appetite	Gait and hooves	#NULL!	#NULL!	#NULL!	No	Not applicable	-88	3	Slaughtered and consumed	#NULL!	#NULL!	-88	-88	Operations cease	Market of the animal will stop we will be abided by the law given and all animal movement will be inhabited	-88	-88	-88	#NULL!	#NULL!	18-35 years	1
138	Barwessa Market	Seller	19	Secondary	Male	Christian Protestant	Seller	Cattle	2	-88	-88	Twice a Monthly	Cattle	Own farm	-88	-88	Not applicable	-88	Barwessa	Stock:Cattle	Slaughter for sale(abattoirs) and Trading in meat butcheries and Trading in stock	Nakuru,Eldoret	Foot	Foot	No	1	Unspecified physical observation	#NULL!	#NULL!	#NULL!	#NULL!	No	Self inspected	You bring your cow to the market are slaughtered and pay the cess then the auctinaire sells it	3, 4	Slaughtered and consumed	Skinned and buried	#NULL!	-88	-88	Operations cease	The market is closed and wait for announcement /communication from the government on the date of reopening	-88	-88	-88	#NULL!	#NULL!	18-35 years	1
140	Barwessa Market	Buyer and Seller	48	Secondary	Male	Christian Protestant	Seller	Cattle	3	-88	-88	Twice a Monthly	Cattle	Own farm	Litein	#NULL!	Not applicable	-88	Barwessa	Stock:Cattle	Trading in meat(butcheries) and Trading in Stock	Kabarnet, Nakuru, Nairobi	Foot	Foot	Yes	17	Alertness/attention	#NULL!	#NULL!	#NULL!	#NULL!	Yes	Inspected by veterinary officer	A vet officer inspects the animals as the paymentss are done to the county officer in charge	1, 3	Buried	Slaughtered and consumed	#NULL!	-88	-88	Operations cease	The market is closed and imposed quarantine, wait until the outbreak is over and market is open	-88	-88	Move my operation to chepsigot market	#NULL!	#NULL!	36-70 years	1
141	Barwessa Market	Buyer and Seller	35	Primary	Male	Christian Protestant	Buyer/Seller	Goats	#NULL!	5	-88	Twice a Monthly	Goats	Own farm,Purchase from farmers at farm gate and purchase in the market for sale to other traders	Litein	Goats	Trading in meat(butcheries) and Trading in Stock	Barwessa	Barwessa	Stock:Goats	Trading in meat(butcheries) and Trading in Stock	Kabarnet,	Foot	Vehicle	Yes	19, 5	Temperature	Rough coat texture	#NULL!	#NULL!	#NULL!	Yes	Inspected by veterinary officer	The vet officer is present in the market. He inspects the animals and verifies whether it is fit to be sold in the market	6	Throw away in the open	#NULL!	#NULL!	-88	-88	Operations cease	i normally cease my operations due to government order through the ministry o livestock	-88	-88	-88	1-5 goats	#NULL!	18-35 years	#NULL!
142	Barwessa Market	Seller	25	Primary	Male	Christian Protestant	Seller	Cattle	5	-88	-88	Twice a Monthly	Cattle	Own farm and purchase from farmers at farm gate	Barwessa	-88	Not applicable	-88	Barwessa	Stock:Cattle	Trading in meat(butcheries) and Trading in Stock	Nakuru,Nairobi	Foot	Vehicle	Yes	1	Unspecified physical observation	#NULL!	#NULL!	#NULL!	#NULL!	Yes	Inspected by veterinary officer	They are vaccinated a month prior to market day and at the market the vet inspects still	4	Skinned and buried	#NULL!	#NULL!	-88	-88	Operations cease	The market is closed by the government and operations ceases stop selling the livestock	-88	-88	Usually move my operation to Kinyach and Chepsigot	#NULL!	#NULL!	18-35 years	1
143	Barwessa Market	Seller	32	Secondary	Male	Christian Protestant	Seller	Cattle	3	5	-88	Twice a Monthly	Cattle and goats	Own farm	Kaptara	-88	Not applicable	-88	-88	Stock:Cattle and Goats	Slaughter for sale(abattoirs) and Trading in meat butcheries	Kabarnet,Nakuru	Foot	Foot	Yes	2, 9,	Gait and hooves	Ulceration in the mouth	#NULL!	#NULL!	#NULL!	Yes	Inspected by veterinary officer	They check for lumps in skin ,lyph nodes and blood veins distented on the skin	1	Buried	#NULL!	#NULL!	-88	-88	Operations cease	Stop the market qualitative the animal vet officers cure and take samples from the animal for the lab testing	-88	-88	-88	1-5 goats	#NULL!	18-35 years	1
145	Barwessa Market	Seller	40	Secondary	Male	Christian Protestant	Seller	Cattle	2	-88	-88	Three times a month	Cattle	Own farm	Kaptara	Cattle	Not applicable	-88	Kaptara	Stock:Cattle	Trading in stock	Kaptara	Foot	Foot	Yes	2, 9, 3, 22,	Gait and hooves	Ulceration in the mouth	Lacrimation	Salivation	#NULL!	Yes	Self inspected	General gait of the animal is observed the movement of the body eye dulness of the animal will be sold will lower price	-88	Not applicable	#NULL!	#NULL!	-88	-88	Operations cease	An animal movement will be restricted and vaccination will take place if the disease is known	-88	-88	All market operations will stop immediately nearby markets will be notified	#NULL!	#NULL!	36-70 years	1
146	Barwessa Market	Seller	30	Secondary	Male	Christian Protestant	Seller	Cattle	2	-88	-88	Twice a Monthly	Cattle	Own farm	Kipsoit	-88	Not applicable	-88	Kaptara	Stock:Cattle	Trading in stock	Kaptara	Foot	Foot	Yes	2,	Gait and hooves	#NULL!	#NULL!	#NULL!	#NULL!	Yes	Self inspected	At the market we check wether animal is dull we suspect illness	-88	Not applicable	#NULL!	#NULL!	-88	-88	Operations cease	Any outbreak of disease in the area operations stop and any case suspecte within our village we report to local veterinary to inspect	-88	-88	Movement of animals to other market will not take place	#NULL!	#NULL!	18-35 years	1
147	Barwessa Market	Seller	50	Primary	Male	Christian Catholic	Seller	Cattle	2	-88	-88	Twice a Monthly	Cattle	Own farm	Kipsoit	-88	Not applicable	-88	Kaptara	Stock:Cattle	Trading in stock	Kaptara	Foot	Foot	Yes	2	Gait and hooves	#NULL!	#NULL!	#NULL!	#NULL!	No	Not applicable	-88	3	Slaughtered and consumed	#NULL!	#NULL!	-88	-88	Operations cease	Auction will be closed and animals will be vaccinated	-88	-88	-88	#NULL!	#NULL!	36-70 years	1
148	Barwessa Market	Seller	42	Primary	Male	Christian Catholic	Seller	Cattle	2	-88	-88	Monthly	Cattle	Own farm	Kimoso	-88	Not applicable	-88	Kabarnet	Stock:Cattle	Slaughter for sale (abbattoirs) and ttrading in stock	Kabarnet	Foot	Foot	Yes	18, 22	Frequency of and colour of urination	Salivation	#NULL!	#NULL!	#NULL!	Yes	Self inspected	Checking for the activeness and movement of the animals slow and inactive animals indicates presence of disease or illness in the animal	-88	Not applicable	#NULL!	#NULL!	-88	-88	Operations cease	Operation will stop and auction will take place and movement of animals will be be quarantined	-88	-88	-88	#NULL!	#NULL!	36-70 years	1
149	Barwessa Market	Seller	37	Secondary	Male	Christian Protestant	Buyer/Seller	Cattle	6	-88	-88	Weekly	Cattle	Purchase in the market for sale to other trader(s)	Kaptara	Cattle	Trading in meat(butcheries) and Trading in Stock	Iten	Iten	Stock:Cattle	Trading in meat(butcheries)	Iten	Foot	Foot	Yes	16	Infected udder	#NULL!	#NULL!	#NULL!	#NULL!	Yes	Self inspected	Discharges of the nose and mouth are absorbed	6	Throw away in the open	#NULL!	#NULL!	-88	-88	Operations cease	Stop from buying/selling the area	-88	-88	Move to the mara	#NULL!	#NULL!	36-70 years	2
150	Barwessa Market	Seller	38	Secondary	Female	Christian Protestant	Seller	Goats	-88	3	-88	Twice a Monthly	Goats	Own farm	Kapyemit	-88	Not applicable	-88	Kaptara	Stock:Cattle	Trading in meat(butcheries) and Trading in Stock	Kaptara	Foot	Foot	Yes	13, 4,	Low appetite	Nasal discharge	#NULL!	#NULL!	#NULL!	No	Not applicable	-88	3	Slaughtered and consumed	#NULL!	#NULL!	-88	-88	Operations cease	The market will be closed and vaccination will take place	-88	-88	-88	1-5 goats	#NULL!	36-70 years	#NULL!
151	Barwessa Market	Seller	64	None	Male	Christian Protestant	Seller	Sheep	-88	-88	2	Monthly	Sheep	Own farm	Kipsoit	-88	Not applicable	-88	Kabarnet	Stock:Sheep	Trading in meat(butcheries) and Trading in Stock	Kabarnet	Foot	Foot	Yes	6	Skin disease	#NULL!	#NULL!	#NULL!	#NULL!	No	Not applicable	-88	3	Slaughtered and consumed	#NULL!	#NULL!	-88	-88	Operations cease	Auction will be closed animal movement will be restricted	-88	-88	-88	#NULL!	1-5 sheep	36-70 years	#NULL!
152	Barwessa Market	Buyer	55	Secondary	Male	Christian Protestant	Buyer	Goats	-88	1	-88	Twice a Monthly	--88	-88	-88	Goats	Farming	Kapluk	-88	Not applicable	Not applicable	-88	Foot	Foot	Yes	1	Unspecified physical observation	#NULL!	#NULL!	#NULL!	#NULL!	Yes	Inspected by veterinary officer	Before given the present the vet oficer from th county inspects the animals	1	Buried	#NULL!	#NULL!	-88	-88	Operations cease	The government imposes quarantine for some period of time that is when the outbreak is over or contained	-88	-88	-88	1-5 goats	#NULL!	36-70 years	#NULL!
153	Kaptara Market	Seller	28	University	Male	Christian Protestant	Seller	Goats	-88	4	-88	Twice a Monthly	Goats	Purchase from farmers at farm gate	Kipsoit	Goats	Not applicable	-88	-88	Stock:Goats	Trading in meat(butcheries)	Kabarnet	Foot	Foot	Yes	1	Unspecified physical observation	#NULL!	#NULL!	#NULL!	#NULL!	Yes	Inspected by veterinary officer	The vet officer ispects all livestock in the market and gives out permit	1, 2	Buried	Burned	#NULL!	-88	-88	Operations cease	I cease my operations completely no business goes on because the county govt orders for closure of the market	-88	-88	I stop my operations once the disease occurs i dont go to any other market	1-5 goats	#NULL!	18-35 years	#NULL!
154	Kaptara Market	Seller	57	College	Male	Christian Protestant	Seller	Cattle	4	-88	-88	Every quarter	Cattle	Own farm	Endau	-88	Not applicable	-88	Kaptara	Stock:Cattle	99	Nakuru,Eldoret	Foot	Vehicle	99	99	99	#NULL!	#NULL!	#NULL!	#NULL!	99	99	99	1	Buried	#NULL!	#NULL!	-88	-88	Operations cease	The government stops operations completely ,the market is normally closed by th government	-88	-88	I move my operatiions to chepsigot market if the market is free from any disease outbreak	#NULL!	#NULL!	36-70 years	1
155	Kaptara Market	Buyer	40	University	Male	Christian Protestant	Buyer	Catlle and goats	5	5	-88	Monthly	Cattle and goats	Own farm and purchase from farmers at farm gate	Kaptara,Kapluk	Cattle and goat	Trading in meat(butcheries) and Trading in Stock	Kabarnet,Nakuru, Eld	-88	Not applicable	Not applicable	-88	Foot	Foot	Yes	2, 17	Gait and hooves	Alertness/attention	#NULL!	#NULL!	#NULL!	Yes	Inspected by veterinary officer	The vet inspects all the livestock as they arrive at the waiting bay	1	Buried	#NULL!	#NULL!	-88	-88	Operations cease	I cease operations completely and this diables my activities	-88	-88	I move mt operations to Barwessa market	1-5 goats	#NULL!	36-70 years	1
158	Kaptara Market	Buyer	31	Secondary	Female	Christian Protestant	Buyer	Goats and Sheep	-88	4	3	Twice a Monthly	-88	-88	-88	Goats and sheep	Trading in meat(butcheries)	Salawa	-88	Not applicable	Not applicable	-88	Foot	Foot	Yes	1	Unspecified physical observation	#NULL!	#NULL!	#NULL!	#NULL!	Yes	Inspected by veterinary officer	A government vet inspects them for any disease	1,	Buried	#NULL!	#NULL!	-88	-88	Operations cease	The market is closed as we wait for the government to reopen the live stock market as the animals stay at home awaiting to get health upon vaccinatin	-88	-88	I dont move my operations to another market> i dont take my livestock to this market because it is the main market	1-5 goats	1-5 sheep	18-35 years	#NULL!
160	Kaptara Market	Seller	18	Secondary	Male	Christian Protestant	Seller	Cattle	1	-88	-88	Every quarter	Cattle	Own farm	Kipsoit	-88	Not applicable	-88	Kaptara	Stock:Cattle	Trading in meat(butcheries)	Kaptara	Foot	Foot	Yes	5	Rough coat texture	#NULL!	#NULL!	#NULL!	#NULL!	Yes	Inspected by veterinary officer	The vet officer check for the livestock before the auctionaire if there is one which is unhealthy they order the person incharge to return	4	Skinned and buried	#NULL!	#NULL!	-88	-88	Operations cease	Thecounty government orders for the closure of the market until further notice	-88	-88	-88	#NULL!	#NULL!	18-35 years	1
161	Kaptara Market	Seller	65	Primary	Male	Christian Catholic	Seller	Goats	-88	1	-88	Every quarter	Goats	Own farm	Kiamura	-88	Not applicable	-88	Kaptara	Stock:Goats	Trading in meat(butcheries)	Kaptara	Foot	Foot	Yes	4	Nasal discharge	#NULL!	#NULL!	#NULL!	#NULL!	Yes	Inspected by veterinary officer	The veterinary officer cross checks the goats before they enterinto the waiting bay	2	Burned	#NULL!	#NULL!	-88	-88	Operations cease	The operation ceases only when the county vet officer orders for the market to be closed	-88	-88	If the disease decline or become serious they usually transfer our live stock to another market	1-5 goats	#NULL!	36-70 years	#NULL!
162	Kaptara Market	Buyer and Seller	27	University	Male	Christian Protestant	Buyer/Seller	Goats and Sheep	-88	2	2	Weekly	Goats and Sheep	Purchase from farmers at farm gate and purchase in the market for sale to other traders(s)	Kaptara	Goats and sheep	Trading in stock	Kaptara	Kaptara	Stock:Goats and Sheep	Slaughter for sale(abattoirs) and Trading in meat butcheries	Kaptara	Foot	Foot	Yes	3, 4, 5	Lacrimation	Nasal discharge	Rough coat texture	#NULL!	#NULL!	Yes	Inspected by veterinary officer	Vet officer cross checks the animal before they are sold	3, 1	Slaughtered and consumed	Buried	#NULL!	-88	-88	Operations cease	incase of an outbreak the veterinarian inchaarge order the closure of the market	-88	-88	99	1-5 goats	1-5 sheep	18-35 years	#NULL!
164	Kaptara Market	Seller	56	Primary	Male	Christian Protestant	Seller	Goats	-88	2	-88	Monthly	Goats	Purchase in the market for sale to other trader(s)	Kaptara	-88	Not applicable	-88	Kaptara	Stock:Goats	Trading in meat(butcheries)	Kaptara	Foot	Foot	Yes	3, 4, 6	Lacrimation	Nasal discharge	Skin disease	#NULL!	#NULL!	Yes	Inspected by veterinary officer	They check before they enter into the walking bay if their is one which is sick they separate from the healthy	2	Burned	#NULL!	#NULL!	-88	-88	Operations cease	The county governmet order th closure of the market such as chepsigot	-88	-88	We move our livestock to other markets such as chepsigot	1-5 goats	#NULL!	36-70 years	#NULL!
165	Kaptara Market	Buyer and Seller	30	Secondary	Male	Christian Protestant	Buyer/Seller	Goats and Sheep	-88	2	2	Weekly	Goats and Sheep	Purchase in the market for sale to other trader(s)	Kaptara	Goats and sheep	Farming and trading meat butcheries	Kaptara	Kaptara	Stock:Goats and Sheep	Trading in meat(butcheries)	Kaptara	Foot	Foot	Yes	4, 3, 17	Nasal discharge	Lacrimation	Alertness/attention	#NULL!	#NULL!	Yes	Self inspected	They are ever busy such that they assure their daily routine work	2, 3	Burned	Slaughtered and consumed	#NULL!	-88	-88	Operations cease	The veterinary officers order for the closure of there is an out break untill further notice or demand for the residence	-88	-88	-88	1-5 goats	1-5 sheep	18-35 years	#NULL!
166	Kaptara Market	Buyer and Seller	18	Secondary	Male	Christian Protestant	Buyer/Seller	Goats and Sheep	-88	3	2	Weekly	Goats and Sheep	Purchase in the market for sale to other trader(s)	Kaptara	Goats and sheep	Trading in stock	Chepsigot	Chepsigot/keiyo	Stock:Goats and Sheep	Farming and trading meat butcheries	Keiyo /Chepsigot	Foot	Foot	Yes	6	Skin disease	#NULL!	#NULL!	#NULL!	#NULL!	Yes	Self inspected	We usually step it aside until when we will be back from the market then we Skinn and use it to check first before consumption if it is ok we sell it at a throw	3,	Slaughtered and consumed	#NULL!	#NULL!	-88	-88	Operations cease	The market is closed down untill further notice	-88	-88	We dont move the operations but we sell our livestock silently only through our local veterinary first for check if it free from the disease	1-5 goats	1-5 sheep	18-35 years	#NULL!
168	Kaptara Market	Buyer and Seller	22	Secondary	Male	Christian Protestant	Buyer/Seller	Goats	-88	5	-88	Weekly	Goats	Purchase in the market for sale to other trader(s)	Kaptara	Goats	Farming and Trading in Stock	Barwessa	Barwessa	Stock:Goats	Slaughter for sale(abattoirs) and Trading in meat butcheries and Trading in stock	Barwessa	99	Foot	Yes	2	Gait and hooves	#NULL!	#NULL!	#NULL!	#NULL!	Yes	Self inspected	I monitor the the goats skin for any abnormal signs eg rough fur indicates a sign of disease	6	Throw away in the open	#NULL!	#NULL!	-88	-88	Operations cease	I just stop till the ban is lifted since i only deal within this small area	-88	-88	-88	1-5 goats	#NULL!	18-35 years	#NULL!
171	Kaptara Market	Buyer and Seller	49	Secondary	Male	Christian Protestant	Buyer/Seller	Cattle	15	-88	-88	Weekly	Cattle	Purchase in the market for sale to other trader(s)	Matunda,Kaptara	Cattle	Trading in stock	Kaptara	Matunda	Stock:Cattle	Slaughter for sale(abattoirs) and Trading in meat butcheries and Trading in stock	Matunda	Foot	Foot	Yes	5, 9	Rough coat texture	Ulceration in the mouth	#NULL!	#NULL!	#NULL!	Yes	Self inspected	The animal with teary eyes or skin lesions are the ones we consider unfit	6	Throw away in the open	#NULL!	#NULL!	-88	-88	Move operations to another market	-88	-88	-88	When an operational area is barred with a quarantine we go to Chebalungu,Loruk and Chebunyo Bomet	#NULL!	#NULL!	36-70 years	3
172	Kaptara Market	Buyer	60	Primary	Male	Christian Catholic	Buyer	Cattle	16	-88	-88	Weekly	-88	-88	-88	Cattle	Trading in meat(butcheries)	Kabarnet	-88	Not applicable	Not applicable	-88	Foot	Foot	Yes	2,8	Gait and hooves	Low weight	#NULL!	#NULL!	#NULL!	Yes	Self inspected	I look for any discharges fromthe body openings such as the ears,nose and mouth	-88	Not applicable	#NULL!	#NULL!	-88	-88	Operations cease	I stop business completely till operations resume to normalcy	-88	-88	If a quarantine is imposed say in Keriovalley i shift my operations to marigat	#NULL!	#NULL!	36-70 years	3
175	Marigat Market	Buyer and Seller	54	Primary	Male	Christian Protestant	Buyer/Seller	Catlle, goats and Sheep	5	10	15	Twice a Monthly	Cattle, goats and sheep	Purchase from farmers at farm gate and purchase in the market for sale to other traders(s)	Ngaratuko,Marigat	Cattle,goat and sheep	Trading in meat(butcheries) and Trading in Stock	Marigat	Loruk	Stock:Cattle, Goats and Sheep	Slaughter for sale(abattoirs) and Trading in meat butcheries	Loruk	Foot	Foot	Yes	5, 4	Rough coat texture	Nasal discharge	#NULL!	#NULL!	#NULL!	Yes	Inspected by veterinary officer	The vet officer checks the animals as they enter the waiting bay	1	Buried	#NULL!	#NULL!	-88	-88	Operations cease	a veterinary incharge imposes a quarantine in the area	-88	-88	We move operations to loruk or Nginyang	6-10 goats	11-15 sheep	36-70 years	1
176	Marigat Market	Buyer and Seller	59	Primary	Male	Christian Protestant	Buyer/Seller	Catlle, goats and Sheep	3	5	7	Twice a Monthly	Cattle, goats and sheep	Purchase from farmers at farm gate and purchase in the market for sale to other traders(s)	Marigat	Cattle,goat and sheep	Farming and Trading in Stock	Marigat	Loruk	Stock:Cattle, Goats and Sheep	Slaughter for sale(abattoirs) and Trading in meat butcheries	Loruk	Foot	Foot	Yes	23, 3, 5	Hard dung	Lacrimation	Rough coat texture	#NULL!	#NULL!	No	Not applicable	-88	1	Buried	#NULL!	#NULL!	-88	-88	Operations cease	They impose a quarantine	-88	-88	We move operations to other markets such as nginyang or Barwessa	1-5 goats	6-10 sheep	36-70 years	1
177	Marigat Market	Buyer and Seller	35	Secondary	Male	Christian Protestant	Buyer/Seller	Cattle	10	-88	-88	Twice a Monthly	Cattle	Purchase in the market for sale to other trader(s)	Marigat	Cattle	Trading in stock	Marigat	Mogotio	Stock:Cattle	Trading in meat(butcheries)	Mogotio	Foot	Foot	Yes	2, 9, 3	Gait and hooves	Ulceration in the mouth	Lacrimation	#NULL!	#NULL!	Yes	Inspected by veterinary officer	The vet officer incharge checks livestock as they enter into the waiting bay	5, 1	Unspecified disposal	Buried	#NULL!	-88	-88	Operations cease	They imposed quarantine	-88	-88	We move operations to Emining or nginyang	#NULL!	#NULL!	18-35 years	2
178	Marigat Market	Seller	26	Secondary	Male	Christian Protestant	Seller	Goats	-88	1	-88	Every quarter	Goats	Own farm	Marigat	-88	Not applicable	-88	Marigat	Stock:Goats	Trading in meat(butcheries)	Marigat	Foot	Foot	Yes	3, 4, 2, 9	Lacrimation	Nasal discharge	Gait and hooves	Ulceration in the mouth	#NULL!	Yes	Inspected by both veterinary officer and self	They check for signs and symptoms and we look for a veterinary officer to check before we consume it	3	Slaughtered and consumed	#NULL!	#NULL!	-88	-88	Operations cease	The county imposes quarantine	-88	-88	-88	1-5 goats	#NULL!	18-35 years	#NULL!
180	Marigat Market	Buyer and Seller	35	Primary	Male	Atheist	Buyer/Seller	Cattle	4	-88	-88	Twice a Monthly	Cattle	Purchase in the market for sale to other trader(s)	Marigat	Cattle	Trading in meat(butcheries)	Marigat	Marigat	Stock:Cattle	Slaughter for sale(abattoirs) and Trading in meat butcheries and farming	Marigat	Foot	Foot	Yes	5, 3, 4	Rough coat texture	Lacrimation	Nasal discharge	#NULL!	#NULL!	Yes	Inspected by veterinary officer	They usually go round the yard to check if there is any live stock sick and if they trace one they separate it	6	Throw away in the open	#NULL!	#NULL!	-88	-88	Operations cease	The vet officer orders for closure of the market or they impose a quarantine	-88	-88	-88	#NULL!	#NULL!	18-35 years	1
181	Marigat Market	Seller	30	University	Male	Christian Protestant	Seller	Goats	-88	2	-88	Twice a Monthly	Cattle	Own farm	Sandai	-88	Not applicable	-88	Marigat	Stock:Cattle	Trading in meat(butcheries)	Marigat	Foot	Foot	Yes	5	Rough coat texture	#NULL!	#NULL!	#NULL!	#NULL!	No	Not applicable	-88	3	Slaughtered and consumed	#NULL!	#NULL!	-88	-88	Operations cease	The county government imposes a quarantine to the area trough out the vet officer	-88	-88	-88	1-5 goats	#NULL!	18-35 years	#NULL!
182	Marigat Market	Buyer and Seller	30	Secondary	Male	Christian Protestant	Buyer/Seller	Goats and Sheep	-88	3	3	Twice a Monthly	Goats and Sheep	Purchase from farmers at farm gate	Marigat	Goats and sheep	Trading in stock	Marigat	Marigat	Stock:Goats and Sheep	Trading in meat(butcheries)	Marigat	Foot	Foot	Yes	11, 4	Injuries	Nasal discharge	#NULL!	#NULL!	#NULL!	Yes	Inspected by veterinary officer	The vet officer check for the animals before the business kickstarts while the animals are still in the waiting bay	2	Burned	#NULL!	#NULL!	-88	-88	Operations cease	They imposed quarantine	-88	-88	We move operations to Emining market	1-5 goats	1-5 sheep	18-35 years	#NULL!
186	Marigat Market	Buyer	66	None	Male	Christian Protestant	Buyer	Cattle	5	-88	-88	Twice a Monthly	-88	-88	-88	Cattle	Trading in meat(butcheries) and Trading in Stock	Mogotio	Nakuru	Stock:Cattle	Trading in meat(butcheries)	Nakuru	Foot	Foot	Yes	2, 17	Gait and hooves	Alertness/attention	#NULL!	#NULL!	#NULL!	No	Not applicable	-88	2	Burned	#NULL!	#NULL!	-88	-88	Operations cease	Auction will be closed and moved to other places	-88	-88	move to Emining	#NULL!	#NULL!	36-70 years	1
187	Marigat Market	Buyer and Seller	37	University	Male	Christian Protestant	Buyer/Seller	Cattle	4	-88	-88	Twice a Monthly	Cattle	Purchase from farmers at farm gate	Emining	Cattle	Trading in stock	Marigat	Mogotio	Stock:Cattle	Slaughter for sale(abattoirs) and Trading in meat butcheries	Mogotio	Foot	Foot	Yes	13, 16	Low appetite	Infected udder	#NULL!	#NULL!	#NULL!	Yes	Self inspected	Watery eyes,nasal discharges are observed and sold at a cheaper price	1, 2	Buried	Burned	#NULL!	-88	-88	Operations cease	Auction closed and move to other market animal in stock will be vaccinated	-88	-88	Move to Mogotio and Bakita	#NULL!	#NULL!	36-70 years	1
188	Marigat Market	Buyer	25	Secondary	Male	Christian Protestant	Buyer	Cattle	3	-88	-88	Twice a Monthly	-88	-88	-88	Cattle	Trading in stock	Marigat	Mogotio	Stock:Cattle	Trading in meat(butcheries)	Mogotio	Foot	Foot	Yes	18, 23, 16	Frequency of and colour of urination	Hard dung	Infected udder	#NULL!	#NULL!	Yes	Self inspected	You check legs eyes and skin to see if there is presence of a disease	2, 3	Burned	Slaughtered and consumed	#NULL!	-88	-88	Operations cease	Market will be closed and vaccination will take place if the disease outbreak is known	-88	-88	-88	#NULL!	#NULL!	18-35 years	1
189	Marigat Market	Seller	28	Primary	Male	Christian Protestant	Seller	Cattle	1	-88	-88	Three times a month	Cattle	Own farm	Lorobin	-88	Not applicable	-88	Marigat	Stock:Cattle	Trading in stock	Marigat	Foot	Foot	Yes	13	Low appetite	#NULL!	#NULL!	#NULL!	#NULL!	Yes	Self inspected	An animal movement and general gait are observable	1	Buried	#NULL!	#NULL!	-88	-88	Operations cease	Auction will be closed and movement of the animal will be restricted	-88	-88	-88	#NULL!	#NULL!	18-35 years	1
192	Marigat Market	Buyer	24	Secondary	Male	Christian Protestant	Buyer	Cattle	3	-88	-88	Monthly	-88	-88	-88	Cattle	Farming	Marigat	-88	Not applicable	Not applicable	-88	Foot	Foot	Yes	5, 23,	Rough coat texture	Hard dung	#NULL!	#NULL!	#NULL!	Yes	Self inspected	Animal eyes nose and mouh discharge are observed by the farmers and settler in the market	-88	Not applicable	#NULL!	#NULL!	-88	-88	Operations cease	Auction will be closed (internal market within the village will continue)	-88	-88	-88	#NULL!	#NULL!	18-35 years	1
193	Marigat Market	Seller	25	Secondary	Male	Christian Protestant	Seller	Cattle	2	-88	-88	Twice a Monthly	Cattle	Own farm	Kapkuikui	-88	Not applicable	-88	-88	Stock:Cattle	Trading in stock	Marigat	Foot	Foot	Yes	5	Rough coat texture	#NULL!	#NULL!	#NULL!	#NULL!	Yes	Self inspected	In market they check for the movement and active of the animal dull dull animals are sold at a cheaper price	3	Slaughtered and consumed	#NULL!	#NULL!	-88	-88	Operations cease and Move operations to another market	Auction will be closed untill declared disease free	-88	-88	-88	#NULL!	#NULL!	18-35 years	1
195	Marigat Market	Seller	40	Primary	Male	Christian Protestant	Buyer	Cattle	1	-88	-88	Monthly	Cattle	Own farm	Kimalel	-88	Not applicable	-88	-88	Stock:Cattle	Trading in stock	Marigat	Foot	Foot	Yes	2, 5,	Gait and hooves	Rough coat texture	#NULL!	#NULL!	#NULL!	No	Not applicable	-88	1	Buried	#NULL!	#NULL!	-88	-88	Operations cease	Stop operations in the market animal will be immunized if the disease was suspected	-88	-88	-88	#NULL!	#NULL!	36-70 years	1
196	Marigat Market	Buyer and Seller	38	Secondary	Male	Christian Protestant	Buyer/Seller	Catlle and goats	5	10	-88	Twice a Monthly	Cattle and goats	Purchase in the market for sale to other trader(s)	Mogotio and Marigat	Cattle and goat	Trading in stock	Marigat	Mogotio	Stock:Cattle and Goats	Slaughter for sale(abattoirs) and Trading in meat butcheries and Trading in stock	Nakuru and Nairobi	Foot	Foot	Yes	5, 2,	Rough coat texture	Gait and hooves	#NULL!	#NULL!	#NULL!	Yes	Self inspected	I observe the animals eyes for any signseg lacrimation or nasal discharge	6	Throw away in the open	#NULL!	#NULL!	-88	-88	Operations cease	If a case is reported here i cease operation and shift operations to Nginyang market	-88	-88	-88	6-10 goats	#NULL!	36-70 years	1
197	Marigat Market	Seller	45	Primary	Male	Christian Protestant	Seller	Cattle	3	-88	-88	Twice a Monthly	Cattle	Purchase from farmers at farm gate	Loboi	-88	Not applicable	-88	-88	Stock:Cattle	Trading in meat(butcheries)	Kabarnet	Foot	Foot	Yes	2, 17	Gait and hooves	Alertness/attention	#NULL!	#NULL!	#NULL!	Yes	Inspected by veterinary officer	The vet officer from the county govermnet inspects	3, 1	Slaughtered and consumed	Buried	#NULL!	-88	-88	Operations cease	The market is closed and all operation ceases completely	-88	-88	I sell at farm gate as i wait for the market to repoen	#NULL!	#NULL!	36-70 years	1
198	Marigat Market	Seller	40	Primary	Male	Christian Protestant	Seller	Cattle	2	-88	-88	Twice a Monthly	Cattle	Purchase from farmers at farm gate	Kimalel	-88	Not applicable	-88	Nakuru	Stock:Cattle	Slaughter for sale(abattoirs) and Trading in meat butcheries	Nakuru	Foot	Foot	Yes	1	Unspecified physical observation	#NULL!	#NULL!	#NULL!	#NULL!	Yes	Inspected by veterinary officer	The county vet officer inspects the livestock and gives out the permit	1, 2	Buried	Burned	#NULL!	-88	-88	Operations cease	The market is closed and vaccination takes place all operations ceases untill the date of auction is reopened	-88	-88	More operations to Emining market incase there is no disease outbreak	#NULL!	#NULL!	36-70 years	1
199	Marigat Market	Buyer and Seller	44	Primary	Male	Christian Protestant	Buyer/Seller	Cattle	8	-88	-88	Twice a Monthly	Cattle	Purchase in the market for sale to other trader(s)	Marigat	Cattle	Slaughter for sale(abattoirs) and Trading in meat butcheries	Mogotio and Emining	Mogotio	Stock:Cattle	Slaughter for sale(abattoirs) and Trading in meat butcheries	Mogotio	Foot	Foot	Yes	2, 3, 4	Gait and hooves	Lacrimation	Nasal discharge	#NULL!	#NULL!	Yes	Inspected by veterinary officer	A vet officer is always present in the market incase of a disease they are treated	1, 3	Buried	Slaughtered and consumed	#NULL!	-88	-88	Operations cease	All operations cease and the market is closed	-88	-88	I normally more my operations to bantu market in Nakuru	#NULL!	#NULL!	36-70 years	2
200	Marigat Market	Buyer and Seller	41	Primary	Male	Christian Protestant	Buyer/Seller	Cattle	3	-88	-88	Twice a Monthly	Cattle	Purchase from farmers at farm gate	Sabor and Kimalel	Cattle	Farming and Trading in Stock	Sabor and Kimalel	Marigat	Stock:Cattle	Slaughter for sale(abattoirs) and Trading in meat butcheries	Mogotio and Nakuru	Foot	Foot	Yes	1	Unspecified physical observation	#NULL!	#NULL!	#NULL!	#NULL!	Yes	Inspected by veterinary officer	The vet officer inspects them in the market and gives out permit for transaction to begin	1, 2	Buried	Burned	#NULL!	-88	-88	Operations cease	Operation ceases completely because the government order the closure	-88	-88	More of my operationto the other markets or venture in another business like selling chicken	#NULL!	#NULL!	36-70 years	1
201	Marigat Market	Seller	20	Secondary	Male	Christian Protestant	Seller	Sheep	-88	-88	5	Twice a Monthly	Sheep	Own farm and purchase from farmers at farm gate	Ngambo	-88	Not applicable	-88	-88	Stock:Sheep	Trading in meat(butcheries)	Marigat	Foot	Foot	Yes	5	Rough coat texture	#NULL!	#NULL!	#NULL!	#NULL!	Yes	Inspected by both veterinary officer and self	The buyer looks at it and also the presence of a vet officer for inspection	6	Throw away in the open	#NULL!	#NULL!	-88	-88	Operations cease	When an outbreak occurs the market is closed for weeks or months depending on the period it will take during which vaccination takes place	-88	-88	I dont move my operations to another market	#NULL!	1-5 sheep	18-35 years	#NULL!
202	Marigat Market	Buyer and Seller	40	Secondary	Male	Christian Protestant	Buyer/Seller	Cattle	6	-88	-88	Twice a Monthly	Cattle	Purchase in the market for sale to other trader(s)	Marigat	Cattle	Slaughter for sale(abattoirs) and Trading in meat butcheries	Mogotio	Mogotio	Stock:Cattle	Farming and trading meat butcheries	Mogotio	Foot	Foot	Yes	1	Unspecified physical observation	#NULL!	#NULL!	#NULL!	#NULL!	Yes	Inspected by veterinary officer	They are inspected by vet officer while in the market	4	Skinned and buried	#NULL!	#NULL!	-88	-88	Operations cease	Cease the operation completely	-88	-88	I move operations to Banita market Barwessa and Emininge3	#NULL!	#NULL!	36-70 years	2
203	Marigat Market	Buyer	65	Primary	Male	Christian Protestant	Buyer	Cattle	2	-88	-88	Annually	-88	-88	-88	Cattle	Farming	Rongai,Nakuru	-88	Not applicable	Not applicable	-88	Foot	Foot	Yes	1	Unspecified physical observation	#NULL!	#NULL!	#NULL!	#NULL!	Yes	Inspected by veterinary officer	They are inspected by vet officers then the county officer for livestock issues the permit for movement	1, 2	Buried	Burned	#NULL!	-88	-88	Operations cease and Move operations to another market	Operation ceases immediately and vaccination takes place operation resumes to normalcy once the order is given by the county government	-88	-88	I move my operations to the farm gate	#NULL!	#NULL!	36-70 years	1
204	Marigat Market	Buyer	56	College	Male	Christian Protestant	Buyer	Cattle	1	-88	-88	Every quarter	-88	-88	-88	Cattle	Farming	Emining and mogotio	-88	Not applicable	Not applicable	-88	Foot	Foot	Yes	1	Unspecified physical observation	#NULL!	#NULL!	#NULL!	#NULL!	Yes	Inspected by veterinary officer	The county vet officer inspects livestock	1, 2, 3	Buried	Burned	Slaughtered and consumed	-88	-88	Operations cease and Move operations to another market	The market is closed and operations ceases completely the county government announces the closure of the market	-88	-88	Move my operations to other market eg Emining	#NULL!	#NULL!	36-70 years	1
205	Marigat Market	Seller	40	Primary	Male	Christian Protestant	Buyer	Cattle	1	-88	-88	Twice a Monthly	Cattle	Own farm	Eldume	-88	Not applicable	-88	Nakuru and Nairobi	Stock:Cattle	Trading in meat(butcheries)	Nairobi and Nakuru	Foot	Vehicle	No	-88	-88	#NULL!	#NULL!	#NULL!	#NULL!	Yes	Inspected by veterinary officer	Not always because the vet officer can be present on one market day and then misses the next he normally inspects the livestock	8	Skinned and burned	#NULL!	#NULL!	-88	-88	Operations cease	The government order the closure of the market which means that all operations ceases although other sell them at the gate	-88	-88	I sell them at farm gate	#NULL!	#NULL!	36-70 years	1
207	Marigat Market	Buyer and Seller	23	Secondary	Male	Christian Protestant	Buyer/Seller	Goats	-88	4	-88	Twice a Monthly	Goats	Purchase in the market for sale to other trader(s)	Marigat	Goats	Trading in stock	Marigat and Mogotio	Mogotio	Stock:Goats	Slaughter for sale(abattoirs) and Trading in meat butcheries and Trading in stock	Marigat,Mogotio and Nakuru	Foot	Foot	Yes	3 ,4,	Lacrimation	Nasal discharge	#NULL!	#NULL!	#NULL!	Yes	Self inspected	I just focus on the weight if it will earn a profit	6	Throw away in the open	#NULL!	#NULL!	-88	-88	Operations cease	If a case is reported i just stop my operations since i just cover a small geographical area	-88	-88	-88	1-5 goats	#NULL!	18-35 years	#NULL!
212	Marigat Market	Buyer and Seller	42	Primary	Male	Christian Protestant	Buyer/Seller	Goats and Sheep	-88	5	2	Twice a Monthly	Goats and Sheep	Purchase in the market for sale to other trader(s)	Marigat	Goats and sheep	Trading in stock	Marigat	Marigat/Mogotio	Stock:Goats and Sheep	Trading in stock	Mogotio	99	Foot	Yes	5	Rough coat texture	#NULL!	#NULL!	#NULL!	#NULL!	Yes	Self inspected	Lachrimating animal and one with blisters on the feet shows a sign of disease	3, 5	Slaughtered and consumed	Unspecified disposal	#NULL!	-88	-88	Operations cease	When a quarantine is imposed I stop business untill normality is resumed	-88	-88	NA	1-5 goats	1-5 sheep	36-70 years	#NULL!
12	Barwessa Market	Buyer	52	Secondary	Male	Christian Protestant	Buyer	Cattle	6	-88	-88	Twice a Monthly	Cattle	Purchase in the market for sale to other trader(s)	Barwesa	Cattle	Trading in meat(butcheries)	Eldoret	-88	Not applicable	Not applicable	-88	Foot	Vehicle	Yes	1	Unspecified physical observation	#NULL!	#NULL!	#NULL!	#NULL!	Yes	Inspected by veterinary officer	They observe the animals behaviour	-88	Not applicable	#NULL!	#NULL!	Do nothing	Sweep the vehicle clean	Operations cease	We wait until quarantine is lifted	NA	NA	NA	#NULL!	#NULL!	36-70 years	2
37	Kaptara Market	Seller	49	Primary	Male	Christian Protestant	Seller	Goats	-88	4	-88	Monthly	Goats	99	Muchukwo	-88	Not applicable	-88	Kaptara	Stock:Goats	Trading in stock	Kabarnet, Chepsigot	Foot	Vehicle	Yes		#NULL!	#NULL!	#NULL!	#NULL!	#NULL!	Yes	Inspected by veterinary officer	The Vet officer from the livestock ministry inspects the goats as they arrive at the waiting bay	8	Skinned and burned	#NULL!	#NULL!	Do nothing	Wash the vehicle with soap and water	Operations cease	Operation ceases completly. I stop bringing my goats to Kaptara market and find a ready market elsewhere	NA	NA	Sell my goats at the farm gate and also move to other markets like Barwesa incase there is no disease outbreak there	1-5 goats	#NULL!	36-70 years	#NULL!
47	Kaptara Market	Buyer and Seller	38	Primary	Male	Christian Protestant	Buyer/Seller	Goats and Sheep	-88	8	3	Weekly	Goats and Sheep	Purchase in the market for sale to other trader(s)	Kaptara	Goats and sheep	Slaughter for sale(abattoirs) and Trading in meat butcheries and farming	Kabarnet	Kabarnet	Stock:Goats and Sheep	Slaughter for sale(abattoirs) and Trading in meat butcheries	Kabarnet	Foot	Vehicle	Yes	5 , 4, 3	Rough coat texture	Nasal discharge	Lacrimation	#NULL!	#NULL!	Yes	Self inspected	Check skin infection, observe heart water	7	Fed to dogs	#NULL!	#NULL!	Do nothing	Wash with soap,water and disinfectant	Operations cease and Move operations to another market	Continue with the operation within farmers holders(house to house market and take to different markets)	NA	NA	Move to other areas to Marigat, Loruk, Chepsigot as he enquires for the presence/existence of the same disease in the new market	6-10 goats	1-5 sheep	36-70 years	#NULL!
61	Kaptara Market	Buyer and Seller	45	University	Male	Christian Protestant	Buyer/Seller	Catlle, goats and Sheep	10	10	4	Weekly	Cattle, goats and sheep	Purchase in the market for sale to other trader(s)	Kamnarok/Kaptara	Cattle,goat and sheep	Trading in stock	Eldoret/Kaptara	Eldoret	Stock:Cattle, Goats and Sheep	Slaughter for sale(abattoirs) and Trading in meat butcheries	Eldoret	Foot	Foot	Yes	5	Rough coat texture	#NULL!	#NULL!	#NULL!	#NULL!	Yes	Self inspected	We also look at the nasal discharge and faecal discharge if it has presence of blood	99	99	#NULL!	#NULL!	Do nothing	Wash the vehicle with plain water	Move operations to another market	NA	NA	NA	When a quarantine is imposed we move to West Pokot, Cheberaira until the ban is lifted	6-10 goats	1-5 sheep	36-70 years	2
63	Marigat Market	Buyer and Seller	50	Primary	Male	Christian Protestant	Buyer/Seller	Cattle	7	-88	-88	Twice a Monthly	Cattle	Other	Marigat	Cattle	Trading in stock	Marigat	Mogotio/Nakuru	Stock:Cattle	Trading in stock	Mogotio/Nakuru	Foot	Foot and Vehicle	Yes	8	Low weight	#NULL!	#NULL!	#NULL!	#NULL!	Yes	Inspected by veterinary officer	They check for foot and mouth disease before operations begin	6, 1	Throw away in the open	Buried	#NULL!	Do nothing	Wash the vehicle with plain water	Operations cease	We close business until when operations are allowed then we resume	NA	NA	NA	#NULL!	#NULL!	36-70 years	2
69	Marigat Market	Seller	45	Primary	Male	Christian Protestant	Buyer	Cattle	15	-88	-88	Twice a Monthly	-88	-88	-88	Cattle	Slaughter for sale(abattoirs) and Trading in meat butcheries and Trading in stock	Marigat/Nairobi	Nairobi	Stock:Cattle	Slaughter for sale(abattoirs)	Nairobi	99	Vehicle	Yes	4, 7	Nasal discharge	Weakness	#NULL!	#NULL!	#NULL!	Yes	Self inspected	I look at the animal's softness or roughness of the coat	5	Unspecified disposal	#NULL!	#NULL!	Do nothing	Do nothing	Operations cease and Move operations to another market	When there is a disease outbreak the movement is closed	NA	NA	When the market is closed we move operation to another market	#NULL!	#NULL!	36-70 years	3
75	Marigat Market	Seller	28	Primary	Male	Christian Protestant	Seller	Cattle	2	-88	-88	Twice a Monthly	Cattle	Purchase from farmers at farm gate	Eldume	-88	Not applicable	-88	Marigat	Stock:Cattle	Trading in meat(butcheries)	Nairobi	Foot	Vehicle	Yes	1	Unspecified physical observation	#NULL!	#NULL!	#NULL!	#NULL!	Yes	Inspected by veterinary officer	Norrmally inspected by Vet officer and gives permit	3	Slaughtered and consumed	#NULL!	#NULL!	Do nothing	Wash the vehicle with soap and water	Operations cease and Move operations to another market	Cease operation and move to Narok county. Usually the government orders for closure. I only resume when the government reopens the market	NA	NA	Move my operation to Loruk market in Pokot	#NULL!	#NULL!	18-35 years	1
76	Marigat Market	Buyer and Seller	22	Primary	Male	Christian Protestant	Buyer/Seller	Goats	-88	10	-88	Twice a Monthly	Goats	Purchase from farmers at farm gate and purchase in the market for sale to other traders(s)	Marigat	Goats	Trading in meat(butcheries) and Trading in Stock	Marigat/Nakuru	Marigat/Nakuru	Stock:Goats	Trading in meat(butcheries)	Nakuru town	Foot	Vehicle	Yes	4, 7, 2	Nasal discharge	Weakness	Gait and hooves	#NULL!	#NULL!	Yes	Inspected by veterinary officer	The Vet officers inspects all the livestock as they arrive at the bay	3, 4	Slaughtered and consumed	Skinned and buried	#NULL!	Do nothing	Wash the vehicle with soap and water	Operations cease and Move operations to another market	Normally the government orders for closure of the market forcing us to cease the operation and move to other markets	NA	NA	I normally move operations to Loruk market or sale them at the farm gate	6-10 goats	#NULL!	18-35 years	#NULL!
79	Marigat Market	Buyer	36	Primary	Male	Christian Protestant	Buyer	Goats and Sheep	-88	4	15	Twice a Monthly	-88	-88	-88	Cattle	Slaughter for sale(abattoirs) and Trading in meat butcheries	Esageri/Ravine	-88	Not applicable	Not applicable	-88	Foot	Vehicle	Yes	2, 17	Gait and hooves	Alertness/attention	#NULL!	#NULL!	#NULL!	Yes	Inspected by veterinary officer	The animals are inspected first at the waiting bay by government Vet officer. The sick animals are treated and sold.	9	Skinned and fed to dogs	#NULL!	#NULL!	Do nothing	Wash the vehicle with soap and water	Operations cease and Move operations to another market	The market is closed and operation ceases until when the business resumes to normality	NA	NA	Move my operation to Bawita market Nakuru county. I only resume to Mangat market once order has been given by the ministry of livestock for business to resume	1-5 goats	11-15 sheep	36-70 years	#NULL!
89	Marigat Market	Buyer and Seller	41	Secondary	Male	Christian Protestant	Buyer/Seller	Cattle	7	-88	-88	Weekly	Cattle	Purchase in the market for sale to other trader(s)	Marigat	Cattle	Slaughter for sale(abattoirs) and Trading in meat butcheries	Koriema	Koriema	Stock:Cattle	Trading in meat(butcheries)	Koriema	Vehicle	Vehicle	Yes	13, 4	Low appetite	Nasal discharge	#NULL!	#NULL!	#NULL!	Yes	Self inspected	General animal behaviour is observed such as its compactness of the animal	3	Slaughtered and consumed	#NULL!	#NULL!	Do nothing	Wash with soap,water and disinfectant	Operations cease and Move operations to another market	Stop from the area affected from the disease and move to another place	NA	NA	Move to Kaptara and Barwessa to ensure continuity of the business as long as no outbreak in the area	#NULL!	#NULL!	36-70 years	2
90	Marigat Market	Buyer and Seller	55	None	Male	Christian Protestant	Buyer/Seller	Cattle	20	-88	-88	Weekly	Cattle	Purchase in the market for sale to other trader(s)	Marigat	Cattle	Slaughter for sale(abattoirs) and Trading in meat butcheries and Trading in stock	Nakuru	Nakuru	Stock:Cattle	Slaughter for sale(abattoirs) and Trading in meat butcheries	Nakuru	Foot	Vehicle	Yes	2, 12,	Gait and hooves	Laboured breathing	#NULL!	#NULL!	#NULL!	Yes	Self inspected	Alertness of the animal roughnes and smoothnesof the skin is observed	6	Throw away in the open	#NULL!	#NULL!	Do nothing	Wash with soap,water and disinfectant	Move operations to another market	NA	NA	NA	Move to other place until the disease is announce off from the area. Areas moved will be Narok and Kajiado	#NULL!	#NULL!	36-70 years	3
126	Barwessa Market	Buyer	29	Primary	Male	Christian Protestant	Buyer/Seller	Cattle	15	-88	-88	Twice a Monthly	-88	-88	-88	Cattle	Trading in meat(butcheries)	Nakuru	-88	Not applicable	Not applicable	-88	99	Vehicle	Yes	5	Rough coat texture	#NULL!	#NULL!	#NULL!	#NULL!	Yes	Self inspected	I check on the lymphnodes	We just dispose off despite the loss	Unspecified disposal	#NULL!	#NULL!	Do nothing	Wash the vehicle with plain water	Operations cease	We close business till normalcy resumes	99	99	While in the process we move to other markets pending th ban lift	#NULL!	#NULL!	18-35 years	3
135	Barwessa Market	Buyer and Seller	35	Primary	Male	Christian Protestant	Buyer/Seller	Cattle	3	-88	-88	Twice a Monthly	Cattle	Purchase from farmers at farm gate	Ngororia	Cattle	Trading in stock	Barwessa	Eldoret	Stock:Cattle	Slaughter for sale(abattoirs) and Trading in meat butcheries	Eldoret	Foot	Foot	Yes	15, 2	Diarrhoea or bloody stool	Gait and hooves	#NULL!	#NULL!	#NULL!	No	Inspected by both veterinary officer and self	No monitoring	4	Skinned and buried	#NULL!	#NULL!	Do nothing	Wash with soap,water and disinfectant	Operations cease	Stop selling the animals for two months for that time of ban of the market vaccination is done to the animal	-88	-88	-88	#NULL!	#NULL!	18-35 years	1
139	Barwessa Market	Buyer and Seller	28	Secondary	Male	Christian Protestant	Buyer/Seller	Cattle	5	-88	-88	Twice a Monthly	Cattle	Purchase from farmers at farm gate and purchase in the market for sale to other traders(s)	-88	-88	Not applicable	-88	Barwessa	Stock:Cattle	Trading in meat(butcheries) and Trading in Stock	Eldoret,Nakuru	Foot	Vehicle	Yes	17, 19, 2	Alertness/attention	Temperature	Gait and hooves	#NULL!	#NULL!	Yes	Inspected by veterinary officer	The government veterinarian inspects all lvestock first thing before auctioning begins	2	Burned	#NULL!	#NULL!	Do nothing	Wash the vehicle with soap and water	Operations cease	The animals ae usually vaccinated and the market is closed untill the time when the outbreak is over	-88	-88	I dont move my operations to other markets. i cease completely	#NULL!	#NULL!	18-35 years	1
159	Kaptara Market	Buyer and Seller	33	College	Male	Christian Protestant	Buyer	Sheep	-88	-88	5	Monthly	Sheep	Purchase in the market for sale to other trader(s)	Kaptara	Sheep	Trading in stock	Fluospar,Keiyo	Kimwarer	Stock:Sheep	Trading in meat(butcheries)	Fluospar,Kimwarer	Foot	Vehicle	No	-88	-88	#NULL!	#NULL!	#NULL!	#NULL!	Yes	Inspected by veterinary officer	The government vet officer inspects all the livestock before they are sold	1, 3	Buried	Slaughtered and consumed	#NULL!	Do nothing	Wash the vehicle with soap and water	Operations cease	Quarantine is imposed the governmet orde for closure of the market i wait until they announce	-88	-88	I move my operations to chepsigot market or buy them at farm gate since business has to continue as usual	#NULL!	1-5 sheep	18-35 years	#NULL!
167	Kaptara Market	Buyer	30	Secondary	Male	Christian Protestant	Buyer/Seller	Goats	-88	20	-88	Weekly	Goats	Purchase in the market for sale to other trader(s)	Kaptara	Goats	Trading in stock	Emsea	Kipcheptem	Stock:Goats	Slaughter for sale(abattoirs) and Trading in meat butcheries and Trading in stock	Kipcheptem	99	Vehicle	Yes	-88	-88	#NULL!	#NULL!	#NULL!	#NULL!	Yes	Self inspected	We observe for eye and nasal discharges to see if it if there is any disease	5	Unspecified disposal	#NULL!	#NULL!	Do nothing	Do nothing	Move operations to another market	-88	-88	-88	When a quarantine is imposed i shift my operations to kipcheptem market or Chebereria E/Marakwet	11-15 goats	#NULL!	18-35 years	#NULL!
183	Marigat Market	Buyer and Seller	27	Secondary	Male	Christian Protestant	Buyer/Seller	Catlle, goats and Sheep	2	4	4	Twice a Monthly	Cattle, goats and sheep	Purchase in the market for sale to other trader(s)	Marigat	Cattle,goat and sheep	Farming and Trading in Stock	Marigat	Emining	Stock:Cattle, Goats and Sheep	Slaughter for sale(abattoirs) and Trading in meat butcheries	Emining	Foot	Vehicle	Yes	5	Rough coat texture	#NULL!	#NULL!	#NULL!	#NULL!	No	Not applicable	-88	1	Buried	#NULL!	#NULL!	Do nothing	Wash the vehicle with soap and water	Operations cease	They imposed quarantine	-88	-88	We move operations to other markets such as Emining	1-5 goats	1-5 sheep	18-35 years	1
206	Marigat Market	Buyer	32	Primary	Male	Christian Protestant	Buyer	Sheep	88	-88	20	Twice a Monthly	-88	-88	-88	Sheep	Trading in meat(butcheries)	Emining	-88	Not applicable	Not applicable	-88	Foot	Vehicle	Yes	13	Low appetite	#NULL!	#NULL!	#NULL!	#NULL!	Yes	Self inspected	We just look at the weight of the animal	6	Throw away in the open	#NULL!	#NULL!	Do nothing	Wash the vehicle with plain water	Move operations to another market	-88	-88	-88	When a case is reported i shift operations to Chebunyo Bomet county or Nakuru Markets	#NULL!	16-20 sheep	18-35 years	#NULL!
208	Marigat Market	Buyer and Seller	34	Secondary	Male	Christian Protestant	Buyer/Seller	Cattle	24	-88	-88	Twice a Monthly	Cattle	Purchase in the market for sale to other trader(s)	Marigat	Cattle	Trading in stock	Nairobi and Nakuru	Nairobi and Nakuru	Stock:Cattle	Slaughter for sale(abattoirs) and Trading in meat butcheries	Nairobi and Nakuru	Foot	Vehicle	Yes	8	Low weight	#NULL!	#NULL!	#NULL!	#NULL!	Yes	Self inspected	I observe the skin,eyesand mouth for any abnormality eg nasal or eye discharges	3,	Slaughtered and consumed	#NULL!	#NULL!	Do nothing	Wash the vehicle with plain water	Move operations to another market	-88	-88	-88	If the maerket is served a quarantine notice we move operations to barwessa or Nginyang area markets	#NULL!	#NULL!	18-35 years	3
210	Marigat Market	Buyer and Seller	23	University	Male	Christian Protestant	Buyer/Seller	Cattle	23	-88	-88	Twice a Monthly	Cattle	Purchase in the market for sale to other trader(s)	Nairobi	Cattle	Trading in meat(butcheries) and Trading in Stock	Dagoretti,Nairobi	Nairobi	Stock:Cattle	Slaughter for sale(abattoirs) and Trading in meat butcheries	Nairobi	Foot	Vehicle	Yes	2, 9	Gait and hooves	Ulceration in the mouth	#NULL!	#NULL!	#NULL!	Yes	Self inspected	i look at th animals weight	6	Throw away in the open	#NULL!	#NULL!	Do nothing	Wash the vehicle with plain water	Move operations to another market	-88	-88	-88	If a quarantine is imposed we move to other Markets eg Chebunyo Bomet county and Kisii Markets	#NULL!	#NULL!	18-35 years	3
4	Barwessa Market	Buyer and Seller	42	Secondary	Male	Christian Catholic	Buyer/Seller	Cattle	10	-88	-88	Twice a Monthly	Cattle	Purchase in the market for sale to other trader(s)	Barwesa	Cattle	Slaughter for sale(abattoirs) and Trading in meat butcheries	Matunda(Kitale)	Matunda	Stock:Cattle	Slaughter for sale(abattoirs) and Trading in meat butcheries	Kitale	Vehicle	Vehicle	Yes	1	Unspecified physical observation	#NULL!	#NULL!	#NULL!	#NULL!	Yes	Inspected by veterinary officer	Inspected by Vet officer	2	Burned	#NULL!	#NULL!	Sweep the vehicle clean	Wash the vehicle with soap and water	Operations cease	Wait untill the outbreak is over/has been contained	NA	NA	NA	#NULL!	#NULL!	36-70 years	2
8	Barwessa Market	Buyer and Seller	42	Secondary	Male	Christian Protestant	Buyer/Seller	Cattle	15	-88	-88	Twice a Monthly	Cattle	Purchase in the market for sale to other trader(s)	Barwesa	Cattle	Farming and trading meat butcheries	Matunda	Matunda	Stock:Cattle	Farming and trading meat butcheries	Kitale	Vehicle	Vehicle	No	-88	-88	#NULL!	#NULL!	#NULL!	#NULL!	No	Not applicable	-88	1	Buried	#NULL!	#NULL!	Sweep the vehicle clean	Wash the vehicle with soap and water	Operations cease	Wait for the uplifting of the quarantine	NA	NA	NA	#NULL!	#NULL!	36-70 years	3
13	Barwessa Market	Buyer	50	Primary	Male	Christian Protestant	Buyer	Cattle	5	-88	-88	Twice a Monthly	Cattle	Own farm and purchase from farmers at farm gate	Likwon	Cattle	Trading in stock	Barwesa	Nakuru	Stock:Cattle	Slaughter for sale(abattoirs) and Trading in meat butcheries	Nakuru	Foot	Vehicle	Yes	1	Unspecified physical observation	#NULL!	#NULL!	#NULL!	#NULL!	Yes	Self inspected	Physical observation	-88	Not applicable	#NULL!	#NULL!	Sweep the vehicle clean	Wash the vehicle with plain water	Operations cease	We wait until the government lifts the ban on cattle selling	NA	NA	NA	#NULL!	#NULL!	36-70 years	1
17	Barwessa Market	Buyer	40	99	Male	99	Buyer/Seller	Cattle	15	-88	-88	Twice a Monthly	Cattle	Purchase in the market for sale to other trader(s)	Barwesa	Cattle	Slaughter for sale(abattoirs)	Nairobi	-88	Not applicable	Not applicable	-88	Foot	Vehicle	Yes	1	Unspecified physical observation	#NULL!	#NULL!	#NULL!	#NULL!	Yes	Inspected by veterinary officer	They do physical check on the animals before business starts	5	Unspecified disposal	#NULL!	#NULL!	Sweep the vehicle clean	Wash the vehicle with plain water	Operations cease	We stop business till government directive is over	NA	NA	NA	#NULL!	#NULL!	36-70 years	3
18	Barwessa Market	Buyer	54	99	Male	Christian Protestant	Buyer	Goats	-88	2	-88	Twice a Monthly	Goats and Sheep	99	Barwesa	Goats and sheep	Trading in meat(butcheries) and Trading in Stock	Kabarnet	Kabarnet	Stock:Goats and Sheep	Slaughter for sale(abattoirs)	Kabarnet	Foot	Vehicle	Yes	1	Unspecified physical observation	#NULL!	#NULL!	#NULL!	#NULL!	Yes	Self inspected	Overall physical observation of the animal	3, 1,	Slaughtered and consumed	Buried	#NULL!	Sweep the vehicle clean	Wash the vehicle with plain water	Operations cease	They stop transaction until government directive.	NA	NA	NA	1-5 goats	#NULL!	36-70 years	#NULL!
19	Barwessa Market	Buyer	30	99	Male	Christian Protestant	Buyer	Goats and Sheep	-88	30	20	Twice a Monthly	Goats and Sheep	Purchase in the market for sale to other trader(s)	Barwesa	Goats and sheep	Trading in stock	Eldoret	Eldoret	Stock:Goats and Sheep	Slaughter for sale(abattoirs)	Eldoret	Foot	Vehicle	Yes	1	Unspecified physical observation	#NULL!	#NULL!	#NULL!	#NULL!	Yes	Inspected by veterinary officer	They make physical observation whether they are sick or not	5	Unspecified disposal	#NULL!	#NULL!	Sweep the vehicle clean	Wash the vehicle with plain water	Operations cease	We stop business until government directive	NA	NA	NA	11-15 goats	16-20 sheep	18-35 years	#NULL!
20	Barwessa Market	Buyer	29	Primary	Male	Christian Protestant	Buyer/Seller	Goats and Sheep	-88	10	10	Twice a Monthly	Goats and Sheep	Purchase in the market for sale to other trader(s)	Kampi Nyasi	Goats and sheep	Trading in stock	Kipsaraman	Kipsaraman	Stock:Goats and Sheep	Trading in meat(butcheries)	Kabarnet	Foot	Vehicle	Yes	1	Unspecified physical observation	#NULL!	#NULL!	#NULL!	#NULL!	Yes	Inspected by veterinary officer	They observe the animal's behaviour for any disease	3, 1	Slaughtered and consumed	Buried	#NULL!	Sweep the vehicle clean	Wash the vehicle with plain water	Operations cease	99	NA	NA	NA	6-10 goats	6-10 sheep	18-35 years	#NULL!
22	Barwessa Market	Buyer	41	99	Male	Christian Protestant	Buyer	Goats and Sheep	-88	20	20	Twice a Monthly	Goats and Sheep	Purchase from farmers at farm gate	Kuikui	Goats and sheep	Trading in stock	Eldoret	Eldoret	Stock:Goats and Sheep	Slaughter for sale(abattoirs)	Eldoret	Foot	Vehicle	Yes	1	Unspecified physical observation	#NULL!	#NULL!	#NULL!	#NULL!	Yes	Inspected by veterinary officer	They make observations	6	Throw away in the open	#NULL!	#NULL!	Sweep the vehicle clean	Wash the vehicle with plain water	Operations cease	Closure of business operations until further notice	NA	NA	NA	11-15 goats	16-20 sheep	36-70 years	#NULL!
30	Kaptara Market	Buyer and Seller	56	Primary	Male	Christian Catholic	Buyer/Seller	Goats and Sheep	-88	4	1	Weekly	Goats and Sheep	Own farm and purchase from farmers at farm gate	Kiptolelion	Goats and sheep	Trading in meat(butcheries)	Kaptara	Kinyach	Stock:Goats and Sheep	Slaughter for sale(abattoirs) and Trading in meat butcheries	Kinyach	Foot	Foot	Yes	6	Skin disease	#NULL!	#NULL!	#NULL!	#NULL!	Yes	Inspected by veterinary officer	Vertinary officer always check if they have problems or any injury, they usually advice the buyer/seller to go and slaughter them	1, 4	Buried	Skinned and buried	#NULL!	Sweep the vehicle clean	Sweep the vehicle clean	Operation cease, Operation decline and Move operations to another market	The operation cease so that veternary officer check or treat the livestock	They open the livestock market again	NA	They transfer livestock to another market to give room for vacinnation	1-5 goats	1-5 sheep	36-70 years	#NULL!
41	Kaptara Market	Buyer	34	Secondary	Male	Christian Protestant	Buyer	Goats	-88	5	-88	Weekly	-88	-88	-88	Cattle	99	Kabarnet	1	Not applicable	Not applicable	-88	Foot	Vehicle	Yes	5	Rough coat texture	#NULL!	#NULL!	#NULL!	#NULL!	Yes	Inspected by veterinary officer	The vet inspects the goats before the business begins. Sick animals are treated and those which are extreme sick taken back by the owner	2	Burned	#NULL!	#NULL!	Sweep the vehicle clean	Wash the vehicle with plain water	Operations cease and Move operations to another market	Operation ceases due to government order through the ministry of livestock, wait until operations resume normally	NA	NA	Change my market operation to another markets like Kinyach, Loruk	1-5 goats	#NULL!	18-35 years	#NULL!
74	Marigat Market	Buyer and Seller	35	None	Male	Christian Protestant	Buyer/Seller	Cattle	5	-88	-88	Twice a Monthly	Cattle	Own farm and purchase from farmers at farm gate	Sandai	Cattle	Trading in meat(butcheries) and Trading in Stock	Marigat	Marigat	Stock:Cattle	Trading in meat(butcheries) and Trading in Stock	Ravine/Mogotio	Foot	Foot	Yes	2	Gait and hooves	#NULL!	#NULL!	#NULL!	#NULL!	Yes	Inspected by veterinary officer	The government Vet officer inspects all the livestock	1, 3	Buried	Slaughtered and consumed	#NULL!	Sweep the vehicle clean	Wash the vehicle with soap and water	Operations cease and Move operations to another market	It normally affects our business because the government through the ministry of livestock orders for closure of markets so operations ceases completely	NA	NA	I normally change operations to other markets because business must continue due to economic problems in the county	#NULL!	#NULL!	18-35 years	1
80	Marigat Market	Buyer and Seller	48	Primary	Male	Christian Protestant	Buyer/Seller	Cattle	5	-88	-88	Twice a Monthly	Cattle	Purchase in the market for sale to other trader(s)	Marigat	Cattle	Slaughter for sale (abatoirs) and trading in stock	Nairobi	Nairobi	Stock:Cattle	Trading in meat(butcheries) and Trading in Stock	Nairobi	Foot	Vehicle	Yes	5	Rough coat texture	#NULL!	#NULL!	#NULL!	#NULL!	Yes	Inspected by veterinary officer	Yes the government Vet officer determines whether the animals is disease free and good to be sold	8	Skinned and burned	#NULL!	#NULL!	Sweep the vehicle clean	Wash the vehicle with soap and water	Operations cease and Move operations to another market	Movement and selling of the animals as restricted by the government forcing the closure of the market. I want for the government to give order on the day the business resumes	NA	NA	Move operations to Migori and Narok county markets	#NULL!	#NULL!	36-70 years	1
81	Marigat Market	Buyer and Seller	26	University	Male	Christian Protestant	Buyer/Seller	Goats	-88	100	-88	Twice a Monthly	Goats	Purchase from farmers at farm gate and purchase in the market for sale to other traders(s)	Marigat	Goats	Slaughter for sale (abatoirs) and trading in stock	Nairobi	Nairobi	Stock:Goats	Trading in meat(butcheries)	Naiarobi	Foot	Vehicle	Yes	1	Unspecified physical observation	#NULL!	#NULL!	#NULL!	#NULL!	Yes	Inspected by veterinary officer	Inspected by the Vet officer at the waiting bay	8	Skinned and burned	#NULL!	#NULL!	Sweep the vehicle clean	Wash the vehicle with soap and water	Operations cease and Move operations to another market	Operations ceases completely, move my operations to another market. When business resumes normal in Marigat thats when I also resume the business in the area	NA	NA	Move my operations to Kajiado Market	11-15 goats	#NULL!	18-35 years	#NULL!
83	Marigat Market	Buyer and Seller	34	University	Male	Christian Protestant	Buyer/Seller	Cattle	7	-88	-88	Twice a Monthly	Cattle	Purchase in the market for sale to other trader(s)	Marigat	Cattle	Trading in stock	Nakuru/Nairobi	Nairobi	Stock:Cattle	Slaughter for sale(abattoirs) and Trading in meat butcheries	Nairobi	Foot	Foot and Vehicle	Yes	2, 8	Gait and hooves	Low weight	#NULL!	#NULL!	#NULL!	Yes	Self inspected	Behaviour at the yard. Activeness of the animal can show wheter the animal is ill or not	1	Buried	#NULL!	#NULL!	Sweep the vehicle clean	Wash with soap,water and disinfectant	Operations cease	Operation will not stop, business continue unless market is closed indefinetly	NA	NA	NA	#NULL!	#NULL!	18-35 years	2
97	Marigat Market	Buyer and Seller	58	Primary	Male	Christian Protestant	Buyer/Seller	Goats and Sheep	-88	11	11	Twice a Monthly	Goats and Sheep	Purchase in the market for sale to other trader(s)	Marigat	Goats and sheep	Trading in meat(butcheries) and Trading in Stock	Marigat	Nakuru	Stock:Goats and Sheep	Slaughter for sale(abattoirs) and Trading in meat butcheries	Nakuru	99	Vehicle	Yes	6, 4	Skin disease	Nasal discharge	#NULL!	#NULL!	#NULL!	Yes	Inspected by veterinary officer	Veterinary doctors check the gaots before they are being sold to traders	3	Slaughtered and consumed	#NULL!	#NULL!	Sweep the vehicle clean	Wash the vehicle with soap and water	Operations cease and Move operations to another market	If the government imposed quarantine then the operation will cease until further notice	NA	NA	They wait until the operation ceases	11-15 goats	11-15 sheep	36-70 years	#NULL!
104	Marigat Market	Buyer	35	Secondary	Male	Christian Protestant	Buyer	Goats	-88	2	-88	Twice a Monthly	Goats	Purchase in the market for sale to other trader(s)	Marigat	Goats	Trading in meat(butcheries)	Marigat	Marigat	Stock:Goats	Trading in meat(butcheries)	Marigat	99	Vehicle	Yes	5, 11	Rough coat texture	Injuries	#NULL!	#NULL!	#NULL!	Yes	Inspected by veterinary officer	Vet officers always check any livestock if they are healthy before the auctioneer begins business	4,8	Skinned and buried	Skinned and burned	#NULL!	Sweep the vehicle clean	Wash the vehicle with soap and water	Operations cease and Move operations to another market	Imposed quarantine	NA	NA	If the operation persist we move to other market like Loruk	1-5 goats	#NULL!	18-35 years	#NULL!
121	Barwessa Market	Buyer and Seller	20	Secondary	Male	Christian Protestant	Buyer/Seller	Cattle	2	-88	-88	Twice a Monthly	Cattle	Purchase in the market for sale to other trader(s)	Kinyach	Cattle	Trading in meat(butcheries) and Trading in Stock	Barwessa	Nakuru	Stock:Cattle	Trading in meat(butcheries)	Nakuru	Foot	Vehicle	Yes	2, 17,	Gait and hooves	Alertness/attention	#NULL!	#NULL!	#NULL!	Yes	Inspected by veterinary officer	Unless on request	3, 2	Slaughtered and consumed	Burned	#NULL!	Sweep the vehicle clean	Wash with soap,water and disinfectant	Operations cease	Stop the market area and move to other places	99	99	Vaccinating animals in stock and shift to marigat market	#NULL!	#NULL!	18-35 years	1
59	Kaptara Market	Buyer and Seller	57	Primary	Male	Christian Protestant	Buyer/Seller	Cattle	10	-88	-88	Weekly	Cattle	Own farm and purchase in the market for sale to other traders in the market	Salawa	Cattle	Trading in stock	Kaptara	Nakuru/Eldoret	Stock:Cattle	Slaughter for sale(abattoirs) and Trading in meat butcheries and Trading in stock	Nakuru/Eldoret	Foot	Vehicle	Yes	2	Gait and hooves	#NULL!	#NULL!	#NULL!	#NULL!	Yes	Self inspected	We observe for any ill heath the roughness or softness of the fur	1	Buried	#NULL!	#NULL!	Wash the vehicle with plain water	Do nothing	Operations decline	NA	It depends on the present condition if serious we cease if not we reduce transaction	NA	NA	#NULL!	#NULL!	36-70 years	2
64	Marigat Market	Buyer and Seller	56	Secondary	Male	Christian Protestant	Buyer/Seller	Cattle	5	-88	-88	Twice a Monthly	Cattle	Purchase in the market for sale to other trader(s)	Marigat	Cattle	Slaughter for sale (abatoirs) and trading in stock	Nairobi	Nairobi	Stock:Cattle	Slaughter for sale(abattoirs)	Nairobi	99	Vehicle	Yes	3, 4	Lacrimation	Nasal discharge	#NULL!	#NULL!	#NULL!	No	Not applicable	-88	6	Throw away in the open	#NULL!	#NULL!	Wash the vehicle with plain water	Wash the vehicle with plain water	Move operations to another market	NA	NA	NA	We shift operations to Maralal or other unaffected areas	#NULL!	#NULL!	36-70 years	1
65	Marigat Market	Buyer and Seller	32	Secondary	Male	Christian Protestant	Buyer/Seller	Cattle	10	-88	-88	Twice a Monthly	Cattle	99	Marigat	Cattle	Slaughter for sale (abatoirs) and trading in stock	Nairobi	Nairobi	Stock:Cattle	99	Nairobi	99	Vehicle	No	-88	-88	#NULL!	#NULL!	#NULL!	#NULL!	Yes	Self inspected	I look at the weight of the animals and physical appearance e.g. skin rashes	6	Throw away in the open	#NULL!	#NULL!	Wash the vehicle with plain water	Wash the vehicle with soap and water	Move operations to another market	NA	NA	NA	When the veterinary personnel raises an alarm on any disease we shift operations to other market sites	#NULL!	#NULL!	18-35 years	2
66	Marigat Market	Buyer and Seller	35	Secondary	Female	Christian Protestant	Buyer	Cattle	30	-88	-88	Twice a Monthly	Cattle	Other	Marigat	Cattle	Slaughter for sale(abattoirs)	Nairobi	-88	Not applicable	Not applicable	-88	Not applicable	Vehicle	Yes	7, 8	Weakness	Low weight	#NULL!	#NULL!	#NULL!	Yes	Self inspected	I look at the physical signs e.g. teary eyes before buying	6	Throw away in the open	#NULL!	#NULL!	Wash the vehicle with plain water	Wash the vehicle with plain water	Operations continue as usual	NA	NA	We only trade continuosly if anything is reported we wait for veternary comment at the abattoirs site	NA	#NULL!	#NULL!	18-35 years	3
102	Marigat Market	Buyer and Seller	30	Primary	Male	Christian Catholic	Buyer/Seller	Cattle	15	-88	-88	Twice a Monthly	Cattle	Purchase in the market for sale to other trader(s)	Marigat	Cattle	Trading in stock	Marigat	Eldoret	Stock:Cattle	Trading in meat(butcheries)	Eldoret	99	Vehicle	Yes	2	Gait and hooves	#NULL!	#NULL!	#NULL!	#NULL!	Yes	Inspected by veterinary officer	Vet officer always check for skin disease before the operation begin	6	Throw away in the open	#NULL!	#NULL!	Wash the vehicle with plain water	Wash the vehicle with plain water	Operations cease	We close business until the government allowed it to resume again	NA	NA	NA	#NULL!	#NULL!	18-35 years	3
116	Barwessa Market	Buyer and Seller	37	University	Male	Christian Protestant	Buyer/Seller	Goats and Sheep	-88	19	12	Twice a Monthly	-88	-88	-88	Goats and sheep	Trading in meat(butcheries)	Barwessa	Nairobi	Stock:Goats and Sheep	Slaughter for sale(abattoirs) and Trading in meat butcheries	Nairobi	Not applicable	Vehicle	Yes	1	Unspecified physical observation	#NULL!	#NULL!	#NULL!	#NULL!	Yes	Inspected by veterinary officer	A veterinarian runs a physical check on the animal eg lacrimating animals incase of any serious condition	-88	Not applicable	#NULL!	#NULL!	Wash the vehicle with plain water	Wash the vehicle with plain water	Operations decline	N/A	i just reduce my activity in the affected area but maintain close relations with the local traders	N/A	N/A	11-15 goats	11-15 sheep	36-70 years	#NULL!
122	Barwessa Market	Buyer	37	Primary	Male	Christian Protestant	Buyer	Goats	-88	10	-88	Twice a Monthly	-88	-88	-88	Goats	Trading in meat(butcheries) and Trading in Stock	Keturwo,	Eldoret	Stock:Goats	Trading in meat(butcheries)	Eldoret	Foot	Vehicle	Yes	8,	Low weight	#NULL!	#NULL!	#NULL!	#NULL!	Yes	Self inspected	I observe if it chews the cud i kno0w it is healthy	1	Buried	#NULL!	#NULL!	Wash the vehicle with plain water	Do nothing	Move operations to another market	-88	-88	-88	When an outbreak is detected we shift operations to to unaffected areas while vaccination is one in the worst stricken areas	6-10 goats	#NULL!	36-70 years	#NULL!
124	Barwessa Market	Buyer and Seller	35	Primary	Male	Christian Protestant	Buyer/Seller	Goats	-88	10	-88	Twice a Monthly	Goats	Own farm and purchase in the market for sale to other traders in the market	Barwessa	Goats	Trading in stock	Barwessa	Eldoret	Stock:Goats	Trading in meat(butcheries) and Trading in Stock	Eldoret	Foot	Vehicle	Yes	8,2	Low weight	Gait and hooves	#NULL!	#NULL!	#NULL!	Yes	Self inspected	I just see if thye skin presents any identifiable symptoms of a diesease	99	99	#NULL!	#NULL!	Wash the vehicle with plain water	Sweep the vehicle clean	Move operations to another market	-88	-88	-88	Incase of any announcement of a kind of disease i shift operation base to an active marrket eg chepsigot	6-10 goats	#NULL!	18-35 years	#NULL!
125	Barwessa Market	Buyer	32	Secondary	Male	Christian Protestant	Buyer	Goats	-88	10	-88	Twice a Monthly	-88	-88	-88	Goats	Trading in meat(butcheries)	Njoro	-88	Not applicable	Not applicable	-88	Foot	Vehicle	Yes	2	Gait and hooves	#NULL!	#NULL!	#NULL!	#NULL!	Yes	Self inspected	I check on the nasal discharges to see if there is any serious disease	-88	Not applicable	#NULL!	#NULL!	Wash the vehicle with plain water	Do nothing	Move operations to another market	-88	-88	-88	When a diseaswe is deetected we move to another market site	6-10 goats	#NULL!	18-35 years	#NULL!
169	Kaptara Market	Buyer and Seller	30	College	Male	Christian Protestant	Buyer/Seller	Goats and Sheep	-88	30	10	Weekly	Goats and Sheep	Purchase in the market for sale to other trader(s)	Kaptara	Goats and sheep	Trading in stock	Kaptara	Eldoret	Stock:Goats and Sheep	Slaughter for sale(abattoirs) and Trading in meat butcheries	Eldoret	99	Vehicle	Yes	5, 3	Rough coat texture	Lacrimation	#NULL!	#NULL!	#NULL!	No	Inspected by veterinary officer	I just leave it it to the vet officer to voice a concern incase i come across any case i trace it back using the receipts	1	Buried	#NULL!	#NULL!	Wash the vehicle with plain water	Wash the vehicle with plain water	Operations cease	When a disease is reported i stop busines in the stated area till the ban is lifted	-88	-88	When a case is reported in Keriovalley i shift operations to Nginyang and Elgeyo Marakwet	11-15 goats	6-10 sheep	18-35 years	#NULL!
170	Kaptara Market	Buyer and Seller	40	College	Male	Christian Protestant	Buyer/Seller	Goats	-88	6	-88	Weekly	Goats	Purchase in the market for sale to other trader(s)	Kaptara and Eldoret	Goats	Trading in stock	Eldoret	Eldoret	Stock:Goats	Slaughter for sale(abattoirs) and Trading in meat butcheries and Trading in stock	Eldoret	99	Vehicle	Yes	4, 8	Nasal discharge	Low weight	#NULL!	#NULL!	#NULL!	Yes	Self inspected	I normally look at the skin roughness to reach a conclusion wether to buy or not	1	Buried	#NULL!	#NULL!	Wash the vehicle with plain water	Wash the vehicle with plain water	Move operations to another market	-88	-88	-88	If a quarantine is imposed in the given location say Kaptara i shift operations to another operational base eg Maili nane	6-10 goats	#NULL!	36-70 years	#NULL!
173	Kaptara Market	Buyer	20	University	Male	Christian Protestant	Buyer	Goats and Sheep	-88	7	9	Weekly	-88	-88	-88	Goats and sheep	Trading in meat(butcheries)	Kabarak	-88	Not applicable	Not applicable	-88	Foot	Vehicle	Yes	3	Lacrimation	#NULL!	#NULL!	#NULL!	#NULL!	Yes	Inspected by veterinary officer	A veterinary officer checks on the nasal and mouth infections and incase he/she suspects anything they will have to trace the owner personally or trough the receipts	10	Skinned and thrown away in the open	#NULL!	#NULL!	Wash the vehicle with plain water	Wash the vehicle with plain water	Operations cease	I just cease operation till normalcy is resumed	-88	-88	When a quarantine is imposed in Kerio valley i move to garissa markets or loruk	6-10 goats	6-10 sheep	18-35 years	#NULL!
209	Marigat Market	Buyer and Seller	40	Primary	Male	Christian Protestant	Buyer/Seller	Cattle	6	-88	-88	Twice a Monthly	Cattle	Purchase in the market for sale to other trader(s)	Marigat	Cattle	Trading in meat(butcheries) and Trading in Stock	Marigat	Nairobi	Stock:Cattle	Slaughter for sale(abattoirs) and Trading in meat butcheries and Trading in stock	Nairobi	Foot	Vehicle	Yes	5	Rough coat texture	#NULL!	#NULL!	#NULL!	#NULL!	Yes	Self inspected	I observe the nasal and mouth discharge as a priority	3	Slaughtered and consumed	#NULL!	#NULL!	Wash the vehicle with plain water	Wash the vehicle with plain water	Operations cease	When a case is reported here i stop operations and shift to migori or Suba markets	-88	-88	-88	#NULL!	#NULL!	36-70 years	2
211	Marigat Market	Buyer and Seller	42	Primary	Male	Christian Protestant	Buyer/Seller	Cattle	30	-88	-88	Twice a Monthly	Cattle	Purchase in the market for sale to other trader(s)	Kajiado	Cattle	Trading in stock	Marigat	Kajiado	Stock:Cattle	Slaughter for sale(abattoirs) and Trading in meat butcheries and Trading in stock	Nairobi/Kajiado	99	Vehicle	Yes	5	Rough coat texture	#NULL!	#NULL!	#NULL!	#NULL!	Yes	Self inspected	Observe the animal's mouth and nasal discharge to see if it has serious disease	6	Throw away in the open	#NULL!	#NULL!	Wash the vehicle with plain water	Wash the vehicle with plain water	Operations cease and Move operations to another market	-88	When the reported case is not that serious we just reduce stock	-88	When the markets in Baringo are on quarantine we move to Bomet Chebungo market	#NULL!	#NULL!	36-70 years	3
53	Kaptara Market	Buyer and Seller	30	College	Male	Christian Protestant	Buyer/Seller	Goats and Sheep	-88	30	10	Weekly	Goats and Sheep	Purchase in the market for sale to other trader(s)	Kaptara	Goats and sheep	Slaughter for sale(abattoirs) and Trading in meat butcheries and Trading in stock	Eldoret	Eldoret	Stock:Goats and Sheep	Domestic consumption and trading in Meat butcheries	Eldoret	Foot	Vehicle	Yes	4, 6, 2	Nasal discharge	Skin disease	Gait and hooves	#NULL!	#NULL!	Yes	Self inspected	Eye alertness, Roughness of skin(show presence of internal parasites), Running noses and stiff breathing	9	Skinned and fed to dogs	#NULL!	#NULL!	Wash the vehicle with soap and water	Wash with soap,water and disinfectant	Operations cease and Move operations to another market	Stop the business in the area and wait for the full report on the outbreak, Animals purchased on stock prior outbreak we call for veterinary doctor for immunization with respect of	NA	NA	Move to West Pokot, Chepsigot to ensure the business operates	11-15 goats	6-10 sheep	18-35 years	#NULL!
87	Marigat Market	Buyer and Seller	30	College	Male	Christian Protestant	Buyer/Seller	Cattle	30	-88	-88	Weekly	Cattle	Purchase in the market for sale to other trader(s)	Marigat	Cattle	Slaughter for sale(abattoirs) and Trading in meat butcheries	Mogotio	Dagoreti	Stock:Cattle	Trading in meat(butcheries)	Dagoreti/Kibera	Foot	Vehicle	Yes	2, 9, 5,	Gait and hooves	Ulceration in the mouth	Rough coat texture	#NULL!	#NULL!	Yes	Self inspected	Eye alertness/alertbess of the eyes and attentiveness to other animals is observed, Watery eyes and nasa discharge are observed also the colour of the urine was checked	7	Fed to dogs	#NULL!	#NULL!	Wash the vehicle with soap and water	Wash with soap,water and disinfectant	Operations cease and Move operations to another market	Stop the business from the affected area	NA	NA	Move to Rumoroti market meat is a basic food in Nairobi and its supply to the market needs to be sustained as a business man I have to look for safe places for the market	#NULL!	#NULL!	18-35 years	3
118	Barwessa Market	Buyer	38	Primary	Male	Christian Protestant	Buyer	Cattle	8	-88	-88	Twice a Monthly	-88	-88	-88	Cattle	Slaughter for sale(abattoirs) and Trading in meat butcheries	Nakuru	Rongai	Stock:Cattle	Trading in meat(butcheries)	Nakuru,Rongai	Foot	Vehicle	Yes	21, 4,	Swollen lymph nodes	Nasal discharge	#NULL!	#NULL!	#NULL!	No	Not applicable	No monitoring in the market just in the abbattoirs	4	Skinned and buried	#NULL!	#NULL!	Wash the vehicle with soap and water	Sweep the vehicle clean	Operations cease	i comply with the warning given and move to another place	N/A	N/A	Change the market to laikipia and migori	#NULL!	#NULL!	36-70 years	2
190	Marigat Market	Buyer and Seller	40	Primary	Male	Christian Protestant	Buyer/Seller	Cattle	3	-88	-88	Twice a Monthly	Cattle	Own farm	Radad	Cattle	Trading in stock	Marigat	Nairobi	Stock:Cattle	Trading in meat(butcheries) and Trading in Stock	Nairobi	Foot	Vehicle	Yes	18	Frequency of and colour of urination	#NULL!	#NULL!	#NULL!	#NULL!	Yes	Inspected by veterinary officer	Animal are checked fully (no animal will be sold if sick( observe for nasal and mouth discharges	3	Slaughtered and consumed	#NULL!	#NULL!	Wash the vehicle with soap and water	Wash with soap,water and disinfectant	Operations cease	Auction will be closed for around 6 months vaccination will take place (tough it is chargeable)	-88	-88	move to Emining ,Nginyang and Barwessa markets	#NULL!	#NULL!	36-70 years	1
27	Kaptara Market	Buyer	35	Secondary	Male	Christian Catholic	Buyer	Goats	-88	8	-88	Weekly	Goats	Purchase in the market for sale to other trader(s)	Kaptara	Goats	Slaughter for sale(abattoirs) and Trading in meat butcheries and Trading in stock	Kabarnet	Kabarnet	Stock:Goats	Trading in meat(butcheries)	Kabarnet	Foot	Vehicle	Yes	1,6	Unspecified physical observation	Skin disease	#NULL!	#NULL!	#NULL!	Yes	Self inspected	Coughing-consistent coughs indicates signs of pheumonia, manage disease(skin limbs) carve biting minges, heart water-cause protozoan(ticks)	1	Buried	#NULL!	#NULL!	Wash with soap,water and disinfectant	Wash with soap,water and disinfectant	Operations cease and Move operations to another market	Continue with the business once bought the animals, vaccination is done immediately wait for a week again and take them to the market	NA	NA	Move to Kimalel, Barwesa market places as we enquire the existence of the same outbreak of disease	6-10 goats	#NULL!	18-35 years	#NULL!
35	Kaptara Market	Seller	57	Primary	Male	Christian Protestant	Seller	Goats and Sheep	-88	3	2	Weekly	Goats and Sheep	Own farm	Kaptara	Goats and sheep	Trading in meat(butcheries)	Kabarnet	Kabarnet	Stock:Goats and Sheep	Trading in meat(butcheries)	Kabarnet	Foot	Vehicle	Yes	5	Rough coat texture	#NULL!	#NULL!	#NULL!	#NULL!	Yes	Inspected by veterinary officer	Vertinary officers check for any abnormal condition developed by livestock	4	Skinned and buried	#NULL!	#NULL!	Wash with soap,water and disinfectant	Wash with soap,water and disinfectant	Operations cease and Move operations to another market	They closed the livestock market and wait until until the disease cease	NA	NA	If the disease worsen they transfer their livestock to another market such as Marigat	1-5 goats	1-5 sheep	36-70 years	#NULL!
88	Marigat Market	Buyer and Seller	35	Secondary	Male	Christian Protestant	Buyer/Seller	Cattle	7	-88	-88	Weekly	Cattle	Purchase in the market for sale to other trader(s)	Marigat	Cattle	Slaughter for sale(abattoirs) and Trading in meat butcheries and Trading in stock	Mogotio	Mogotio	Stock:Cattle	Slaughter for sale(abattoirs) and Trading in meat butcheries	Mogotio	Foot	Vehicle	Yes	3, 4,	Lacrimation	Nasal discharge	#NULL!	#NULL!	#NULL!	Yes	Self inspected	Observes feeding habit	5	Unspecified disposal	#NULL!	#NULL!	Wash with soap,water and disinfectant	Wash with soap,water and disinfectant	Operations cease and Move operations to another market	Stop the business in the market if the veternary in charge of the market rules out	NA	NA	Move to Barwesa if the outbreak is announced, share the state of market in the affected area so as adequate prevention measures are implemented in time	#NULL!	#NULL!	18-35 years	2
92	Marigat Market	Buyer and Seller	40	Primary	Male	Christian Protestant	Buyer/Seller	Cattle	14	-88	-88	Weekly	Cattle	Purchase in the market for sale to other trader(s)	Marigat	Cattle	Slaughter for sale(abattoirs) and Trading in meat butcheries and Trading in stock	Nairobi	Nairobi	Stock:Cattle	Slaughter for sale(abattoirs) and Trading in meat butcheries	Nairobi	Foot	Vehicle	Yes	2, 13, 17,	Gait and hooves	Low appetite	Alertness/attention	#NULL!	#NULL!	Yes	Self inspected	Any bruises on the skin check for limbnodes and whether the animal had been previously immunized	9	Skinned and fed to dogs	#NULL!	#NULL!	Wash with soap,water and disinfectant	Wash with soap,water and disinfectant	Move operations to another market	NA	NA	NA	Move operations to Machakos, Majani and Bomet	#NULL!	#NULL!	36-70 years	3
119	Barwessa Market	Buyer	23	Secondary	Male	Christian Protestant	Buyer	Cattle	3	-88	-88	Twice a Monthly	-88	-88	-88	Cattle	Slaughter for sale(abattoirs) and Trading in meat butcheries	Nakuru	Nakuru	Stock:Cattle	Trading in meat(butcheries)	Nakuru	Foot	Foot	Yes	1	Unspecified physical observation	#NULL!	#NULL!	#NULL!	#NULL!	Yes	Inspected by veterinary officer	The auctionaire will observe the general behaviour of the animal and its growth wether it is emaciated or animal is of good health	4	Skinned and buried	#NULL!	#NULL!	Wash with soap,water and disinfectant	Sweep the vehicle clean	Operations cease	we just stop market operations in the area untill animals from the area are vaccinated if the disease outbreak is known	N/A	N/A	We move operations to chebunyo Bomet and proceed with the business since outbreak of the diesease from one region will lead to outbreak in the other area	#NULL!	#NULL!	18-35 years	1
191	Marigat Market	Buyer	45	Primary	Male	Christian Protestant	Buyer	Cattle	4	-88	-88	Twice a Monthly	-88	-88	-88	Cattle	Slaughter for sale(abattoirs) and Trading in meat butcheries and Trading in stock	Nakuru	Nairobi	Stock:Cattle	Trading in meat(butcheries)	Nairobi	Foot	Vehicle	Yes	4, 9	Nasal discharge	Ulceration in the mouth	#NULL!	#NULL!	#NULL!	Yes	Inspected by veterinary officer	vet doctor observes for illness i.e prosobis	1	Buried	#NULL!	#NULL!	Wash with soap,water and disinfectant	Wash the vehicle with soap and water	Operations cease	Auction will be closedand vaccination will take place	-88	-88	More to other areas where disease has not been found business Mogotio	#NULL!	#NULL!	36-70 years	1
194	Marigat Market	Buyer	26	University	Male	Christian Protestant	Buyer	Goats	-88	2	-88	Twice a Monthly	-88	-88	-88	Goats	Domestic consumption	Kapkuikui	-88	Not applicable	Not applicable	-88	Foot	Vehicle	Yes	2, 8	Gait and hooves	Low weight	#NULL!	#NULL!	#NULL!	Yes	Self inspected	Slaughter and consume	3	Slaughtered and consumed	#NULL!	#NULL!	Wash with soap,water and disinfectant	Wash with soap,water and disinfectant	Operations cease	Stop operation from suspected area	-88	-88	Move to other area pokot Barwessa	1-5 goats	#NULL!	18-35 years	#NULL!
33	Kaptara Market	Buyer and Seller	35	Secondary	Male	Christian Protestant	Buyer/Seller	Cattle	7	-88	-88	Weekly	Cattle	Purchase in the market for sale to other trader(s)	Kaptara	Cattle	Trading in meat(butcheries) and Trading in Stock	Chepsigot	Chepsigot	Stock:Cattle	Slaughter for sale(abattoirs)	Eldoret	Foot	Vehicle	Yes	5, 11	Rough coat texture	Injuries	#NULL!	#NULL!	#NULL!	Yes	Inspected by veterinary officer	The vertinary officer inspects each cattle before auctioning starts	8	Skinned and burned	#NULL!	#NULL!	Put saw dust	Wash the vehicle with soap and water	Operations cease and Move operations to another market	If the government order the closur of the market	NA	NA	They move operations to Kinyach/Chepsigot market	#NULL!	#NULL!	18-35 years	2
71	Marigat Market	Buyer and Seller	45	Primary	Male	Christian Protestant	Buyer/Seller	Cattle	8	-88	-88	Twice a Monthly	Cattle	Purchase in the market for sale to other trader(s)	Marigat	Cattle	Trading in stock	Marigat	Nairobi	Stock:Cattle	Slaughter for sale(abattoirs) and Trading in meat butcheries	Nairobi	99	Vehicle	No	-88	-88	#NULL!	#NULL!	#NULL!	#NULL!	No	Not applicable	-88	6, 1	Throw away in the open	Buried	#NULL!	Put saw dust	Wash the vehicle with plain water	Operations cease and Move operations to another market	When a case is reported we cease operations in the area	NA	NA	And when operations are stopped we move to another market until the directive from the ministrylifts the quarantine	#NULL!	#NULL!	36-70 years	2
91	Marigat Market	Buyer	45	Secondary	Male	Christian Protestant	Buyer	Cattle	10	-88	-88	Weekly	Cattle	Purchase in the market for sale to other trader(s)	Marigat	Cattle	Slaughter for sale(abattoirs) and Trading in meat butcheries and Trading in stock	Nairobi	Nairobi	Stock:Cattle	Slaughter for sale(abattoirs)	Nairobi	Foot	Vehicle	Yes	1	Unspecified physical observation	#NULL!	#NULL!	#NULL!	#NULL!	Yes	Self inspected	Check the colour of the urine and the state of the animal movement i.e walking, eye alertness e.t.c	3	Slaughtered and consumed	#NULL!	#NULL!	Put saw dust	Do nothing	Operations cease and Move operations to another market	Stop doing the business from the area and move to the other places while outbreak of the disease has not been there	NA	NA	Switch to Kajiado, Isiolo and Samburu to ensure the business runs continuously	#NULL!	#NULL!	36-70 years	2
99	Marigat Market	Buyer and Seller	43	Secondary	Male	Christian Catholic	Buyer/Seller	Cattle	18	-88	-88	Twice a Monthly	Cattle	Purchase in the market for sale to other trader(s)	Marigat	Cattle	Slaughter for sale (abatoirs) and trading in stock	Marigat	Nakuru	Stock:Cattle	Slaughter for sale(abattoirs) and Trading in meat butcheries	Nakuru	99	Vehicle	Yes	4, 3	Nasal discharge	Lacrimation	#NULL!	#NULL!	#NULL!	Yes	Inspected by veterinary officer	There are veterinary officers who are always in the market to check for any livestock if there is a disease developing they then separate from the others	10	Skinned and thrown away in the open	#NULL!	#NULL!	Put saw dust	Wash with soap,water and disinfectant	Operations cease and Move operations to another market	They usually stop the market business if thr government orders	NA	NA	Move to Loruk if the outbreak persist	#NULL!	#NULL!	36-70 years	3
103	Marigat Market	Buyer	28	Primary	Male	Christian Protestant	Buyer	Goats	-88	7	-88	Twice a Monthly	Goats	Purchase from farmers at farm gate	Marigat	Goats	Farming	Marigat	-88	Not applicable	Not applicable	-88	99	Vehicle	Yes	1	Unspecified physical observation	#NULL!	#NULL!	#NULL!	#NULL!	Yes	Inspected by veterinary officer	Veterinary officers always checks on the livestock before they sale them. If there is anyone sick they separated from the heathier one	3	Slaughtered and consumed	#NULL!	#NULL!	Put saw dust	Wash the vehicle with plain water	Operations cease and Move operations to another market	We usually stop the operation and wait for the vertinary oficer to explainto the farmers the way forward	NA	It continues until the first case is reported	NA	6-10 goats	#NULL!	18-35 years	#NULL!
105	Marigat Market	Buyer and Seller	23	Secondary	Male	Christian Protestant	Buyer/Seller	Cattle	4	-88	-88	Twice a Monthly	Cattle	Purchase from farmers at farm gate and purchase in the market for sale to other traders(s)	Barwessa	Cattle	Trading in meat(butcheries)	Barwessa	Nakuru/Kabarnet	Stock:Cattle	Trading in meat(butcheries)	Nakuru/Kabarnet	Foot	Vehicle	Yes	4, 3	Nasal discharge	Lacrimation	#NULL!	#NULL!	#NULL!	No	Not applicable	-88	2	Burned	#NULL!	#NULL!	Put saw dust	Wash the vehicle with soap and water	Operations cease and Move operations to another market	The market is closed down immediately through the order of the county vertinary officer until the disease ceases	NA	NA	We usually sold our livestock privately as we wait for the market to be opened officially	#NULL!	#NULL!	18-35 years	1
130	Barwessa Market	Buyer	30	Secondary	Male	Christian Protestant	Buyer	Cattle	15	-88	-88	Weekly	-88	-88	-88	Cattle	Slaughter for sale(abattoirs) and Trading in meat butcheries	Nakuru	Nakuru,Afraha	Stock:Cattle	Trading in meat(butcheries)	Nakuru,Afraha	Foot	Foot	Yes	6, 2	Skin disease	Gait and hooves	#NULL!	#NULL!	#NULL!	Yes	Inspected by both veterinary officer and self	No inspection done in the market	1	Buried	#NULL!	#NULL!	Put saw dust	Sweep the vehicle clean	Operations cease	The market will be closed	-88	-88	We move to chebunyo,migori and laikipia auction sites	#NULL!	#NULL!	18-35 years	3
134	Barwessa Market	Buyer and Seller	65	Primary	Male	Christian Protestant	Buyer	Cattle	30	-88	-88	Twice a Monthly	Cattle	Purchase in the market for sale to other trader(s)	Barwessa	Cattle	Trading in stock	Nakuru	Nakuru	Stock:Cattle	Slaughter for sale(abattoirs) and Trading in meat butcheries	Nakuru	Foot	Foot	Yes	2, 9, 3, 4	Gait and hooves	Ulceration in the mouth	Lacrimation	Nasal discharge	#NULL!	No	Inspected by both veterinary officer and self	Monitoring is done in the slaughter house	3	Slaughtered and consumed	#NULL!	#NULL!	Put saw dust	Wash the vehicle with plain water	Operations decline	-88	We will not act with the warning a market will be closed we will be doing within farmersgate	-88	-88	#NULL!	#NULL!	36-70 years	3
144	Barwessa Market	Buyer and Seller	25	Secondary	Male	Christian Catholic	Buyer/Seller	Cattle	25	-88	-88	Weekly	Cattle	Purchase in the market for sale to other trader(s)	Kaptara	Cattle	Trading in meat(butcheries) and Trading in Stock	Nakuru	Nakuru	Stock:Cattle	Slaughter for sale(abattoirs)	Nakuru	Foot	Vehicle	Yes	1	Unspecified physical observation	#NULL!	#NULL!	#NULL!	#NULL!	Yes	Self inspected	Check for overall illness of the animal any animal who is sick cannot be sold	4	Skinned and buried	#NULL!	#NULL!	Put saw dust	Do nothing	Operations cease	Stop market	-88	-88	Move to marigat and samburu	#NULL!	#NULL!	18-35 years	3
157	Kaptara Market	Buyer and Seller	45	College	Male	Christian Protestant	Buyer	Catlle, goats and Sheep	10	60	20	Weekly	Cattle, goats and sheep	Purchase in the market for sale to other trader(s)	Kaptara	Cattle,goat and sheep	Slaughter for sale(abattoirs) and Trading in meat butcheries and Trading in stock	Kabarnet	Nakuru	Stock:Cattle, Goats and Sheep	Trading in meat(butcheries)	Nakuru	Foot	Foot	Yes	5	Rough coat texture	#NULL!	#NULL!	#NULL!	#NULL!	Yes	Inspected by veterinary officer	All animals are inspected by the vet officcers from the county government	1, 2	Buried	Burned	#NULL!	Put saw dust	Wash the vehicle with soap and water	Operations cease	Quarantine is imposed no permit is given to a trader making that market is closed	-88	-88	Move operation to koloa market in pokot ,marigst and kinyach	11-15 goats	16-20 sheep	36-70 years	2
174	Kaptara Market	Buyer and Seller	45	Primary	Male	Christian Protestant	Buyer/Seller	Goats and Sheep	-88	12	8	Weekly	Goats and Sheep	Purchase in the market for sale to other trader(s)	Kaptara	Goats and sheep	Trading in stock	Kaptara	Iten	Stock:Goats and Sheep	Slaughter for sale(abattoirs) and Trading in meat butcheries	Iten	Foot	Vehicle	Yes	4, 3, 5	Nasal discharge	Lacrimation	Rough coat texture	#NULL!	#NULL!	Yes	Inspected by veterinary officer	The veterinary officer always goes round the market to check if there is presence of any disease	2	Burned	#NULL!	#NULL!	Put saw dust	Do nothing	Operations cease	The veterinary officers order the closure of the markets if there is an outbreak	-88	-88	We move operations to other places such as Kinyach,Chepsigot and Marigat	11-15 goats	6-10 sheep	36-70 years	#NULL!
179	Marigat Market	Buyer and Seller	23	Primary	Male	Christian Protestant	Buyer/Seller	Goats	-88	3	-88	Twice a Monthly	Goats	Purchase from farmers at farm gate	Chesirimion	Goats	Trading in meat(butcheries)	Marigat	Nginyang and Mogotio	Stock:Goats	Trading in meat(butcheries)	Nginyang and Mogotio	Foot	Vehicle	Yes	4, 5, 3, 2, 9	Nasal discharge	Rough coat texture	Lacrimation	Gait and hooves	Ulceration in the mouth	No	Not applicable	-88	6	Throw away in the open	#NULL!	#NULL!	Put saw dust	Wash the vehicle with plain water	Operations cease	They close the market then they vaccinate livestock and the farmers may wait untill the disease is contained and when it is no more and the worries dismissed	-88	-88	We move operations to nginyang	1-5 goats	#NULL!	18-35 years	#NULL!
184	Marigat Market	Buyer and Seller	27	Secondary	Male	Christian Protestant	Buyer/Seller	Goats and Sheep	-88	4	1	Twice a Monthly	Goats and Sheep	Purchase from farmers at farm gate and purchase in the market for sale to other traders(s)	Marigat	Goats and sheep	Trading in meat(butcheries) and Trading in Stock	Marigat	Loruk	Stock:Goats and Sheep	Trading in stock	Loruk	Foot	Vehicle	Yes	4, 5, 9	Nasal discharge	Rough coat texture	Ulceration in the mouth	#NULL!	#NULL!	Yes	Inspected by veterinary officer	The vet officer check most for foot and mouth disease and some other symptoms of disease such as redness of the eyes swollen skin	1	Buried	#NULL!	#NULL!	Put saw dust	Wash the vehicle with soap and water	Operations cease	The county government order the closure of the market if they have recognized that there is an outbreak of a certain disease or sometimes they impose quaratine	-88	-88	We move operations to other markets such as loruk	1-5 goats	1-5 sheep	18-35 years	#NULL!
185	Marigat Market	Buyer and Seller	34	Primary	Male	Christian Catholic	Buyer/Seller	Goats and Sheep	-88	15	10	Twice a Monthly	Goats and Sheep	Purchase from farmers at farm gate and purchase in the market for sale to other traders(s)	Marigat	Goats and sheep	Slaughter for sale (abatoirs) and trading in stock	Marigat	Marigat	Stock:Goats and Sheep	Trading in meat(butcheries) and Trading in Stock	Loruk	Foot	Vehicle	Yes	3, 4	Lacrimation	Nasal discharge	#NULL!	#NULL!	#NULL!	No	Not applicable	-88	1	Buried	#NULL!	#NULL!	Put saw dust	Wash the vehicle with soap and water	Operations cease	Verterinary doctors order the closur of the market if there is an outbreak	-88	-88	-88	11-15 goats	6-10 sheep	18-35 years	#NULL!
21	Barwessa Market	Seller	65	None	Male	Christian Catholic	Seller	Goats and Sheep	-88	2	2	Twice a Monthly	Goats and Sheep	Own farm	Kuikui	99	99	99	99	99	99	99	Foot	Foot	99	99	99	#NULL!	#NULL!	#NULL!	#NULL!	99	99	99	99	99	#NULL!	#NULL!	99	99	99	99	99	99	99	1-5 goats	1-5 sheep	36-70 years	#NULL!
23	Barwessa Market	Buyer and Seller	50	99	Male	Christian Protestant	Buyer/Seller	Cattle	10	-88	-88	Twice a Monthly	Cattle	Purchase in the market for sale to other trader(s)	Barwesa	Cattle	Slaughter for sale(abattoirs)	Kabarnet	-88	Not applicable	Not applicable	-88	Foot	Foot	Yes	1	Unspecified physical observation	#NULL!	#NULL!	#NULL!	#NULL!	Yes	Inspected by veterinary officer	They run an overall physical observation	5	Unspecified disposal	#NULL!	#NULL!	99	99	Operations cease	They close business until further notice	NA	NA	NA	#NULL!	#NULL!	36-70 years	2
24	Barwessa Market	Buyer and Seller	25	99	Male	Christian Protestant	Buyer/Seller	Cattle	8	-88	-88	Twice a Monthly	Cattle	Purchase from farmers at farm gate	Kuikui	Cattle	Trading in stock	Barwesa	Barwesa	Stock:Cattle	Trading in stock	99	Foot	99	No	-88	-88	#NULL!	#NULL!	#NULL!	#NULL!	Yes	Inspected by veterinary officer	They observe any signs and symptoms	-88	Not applicable	#NULL!	#NULL!	99	99	Operations cease	We cease business until when the authorities lifts the ban	NA	NA	NA	#NULL!	#NULL!	18-35 years	2
25	Barwessa Market	Buyer and Seller	40	99	Male	Christian Protestant	Buyer/Seller	Cattle	10	-88	-88	Twice a Monthly	Cattle	Purchase in the market for sale to other trader(s)	Barwesa	Cattle	Trading in stock	Eldoret	Eldoret	Stock:Cattle	Slaughter for sale(abattoirs)	Eldoret	Foot	Foot	Yes	1	Unspecified physical observation	#NULL!	#NULL!	#NULL!	#NULL!	Yes	Inspected by veterinary officer	They check on all cattle for sale for any suspicious diseases	1	Buried	#NULL!	#NULL!	99	99	Operations cease	They close the market until further notice	NA	NA	NA	#NULL!	#NULL!	36-70 years	2
56	Kaptara Market	Buyer and Seller	43	Secondary	Male	Christian Protestant	Buyer/Seller	Goats	-88	6	-88	Weekly	Goats	Own farm,Purchase from farmers at farm gate and purchase in the market for sale to other traders	Katibel	Goats	Trading in stock	Kaptara	Kabarnet	Stock:Goats	Trading in meat(butcheries)	Kabarnet	Foot	Vehicle	Yes	5	Rough coat texture	#NULL!	#NULL!	#NULL!	#NULL!	Yes	Self inspected	We note the weight and the general physical behaviour e.g rashes on the skin	3	Slaughtered and consumed	#NULL!	#NULL!	99	99	Operations decline	NA	We look at the health of the animals and we trade on them thus we decline business a little bit	NA	NA	6-10 goats	#NULL!	36-70 years	#NULL!
67	Marigat Market	Seller	28	Primary	Male	Christian Protestant	Seller	Cattle	15	-88	-88	Twice a Monthly	Cattle	Own farm	Kiserian	-88	Not applicable	-88	Marigat	Stock:Cattle	Slaughter for sale(abattoirs) and Trading in meat butcheries and Trading in stock	Nairobi/Mogotio/Nakuru	Foot	99	Yes	2, 9	Gait and hooves	Ulceration in the mouth	#NULL!	#NULL!	#NULL!	Yes	Self inspected	The buyer looks at the general physical signs like lachramation or state of the coat if soft or rough before buying it	3, 1	Slaughtered and consumed	Buried	#NULL!	99	99	Operations cease	When there is case reported then operations are altered untill further notice	NA	NA	NA	#NULL!	#NULL!	18-35 years	3
68	Marigat Market	Seller	31	Primary	Male	Christian Protestant	Seller	Cattle	5	-88	-88	99	Cattle	Purchase from farmers at farm gate	Sibilo	-88	Not applicable	-88	Marigat	Stock:Cattle	Trading in stock	Nairobi/Mogotio/Nakuru	Foot	99	Yes	3, 4	Lacrimation	Nasal discharge	#NULL!	#NULL!	#NULL!	Yes	Self inspected	The buyer looks at the physical stenght of the animal	3	Slaughtered and consumed	#NULL!	#NULL!	99	99	Operations cease	I stop operations until when it is safe nad the ban is lifted	NA	NA	NA	#NULL!	#NULL!	18-35 years	1
72	Marigat Market	Buyer and Seller	60	None	Male	99	Buyer	Cattle	4	-88	-88	Twice a Monthly	-88	-88	-88	Cattle	Slaughter for sale(abattoirs) and Trading in meat butcheries	Nairobi	-88	Not applicable	Not applicable	-88	Foot	Vehicle	No	-88	-88	#NULL!	#NULL!	#NULL!	#NULL!	Yes	Inspected by veterinary officer	The Vet officer inspect all the animals restricting those which are sick from being sold	7	Fed to dogs	#NULL!	#NULL!	99	99	Operations cease and Move operations to another market	I normally cease operation in Marigat since there are other market and business must continue	NA	NA	Move my operations to Migori market because i have other traders there	#NULL!	#NULL!	36-70 years	1
77	Marigat Market	Seller	24	None	Male	Christian Protestant	Seller	Cattle	14	-88	-88	Twice a Monthly	Cattle	Own farm and purchase from farmers at farm gate	Eldume	-88	Not applicable	-88	Marigat	Stock:Cattle	Trading in meat(butcheries) and Trading in Stock	Nakuru/Nairobi	Foot	Vehicle	Yes	1	Unspecified physical observation	#NULL!	#NULL!	#NULL!	#NULL!	Yes	Inspected by veterinary officer	There is government Vet officer in the market who inspects the animals to be sold	8, 3	Skinned and burned	Slaughtered and consumed	#NULL!	99	99	Operations cease	Operatio ceases in the entire market meaning there is no business transaction. It is the government who orders the closure of the market. I normally wait for the business to resume	NA	NA	NA	#NULL!	#NULL!	18-35 years	3
78	Marigat Market	Seller	67	Primary	Male	Christian Protestant	Seller	Cattle	3	-88	-88	Twice a Monthly	Cattle	Own farm	Marigat	-88	Not applicable	-88	Marigat	Stock:Cattle	Trading in stock	Marigat	Foot	Foot	Yes	5	Rough coat texture	#NULL!	#NULL!	#NULL!	#NULL!	Yes	Inspected by veterinary officer	The Vet officer inspects all the animals	9	Skinned and fed to dogs	#NULL!	#NULL!	99	99	-88	NA	Decline in the market as operations are moved to other market; the level of livestock trade reduce	NA	Move operations to other markets where there is ready market	#NULL!	#NULL!	36-70 years	1
[truncated: 1 more columns]
