# Supplementary material for: From policy to practice: An assessment of biosecurity practices in cattle, sheep and goats production, marketing and slaughter in Baringo County, Kenya
Source: PLoS One. 2022 Apr 7;17(4):e0266449. doi: 10.1371/journal.pone.0266449 (PMC8989345; doi:10.1371/journal.pone.0266449)
Supplement: S3 File — (XLSX) [file pone.0266449.s003.xlsx]

## Sheet: Sheet1
Slaughter facility	Workers	Protective wear	Water access	Disposal of condemned parts	Blood and waste water disposal	Accessibility by dogs and birds	Cleaning
1	1	None	No running water	Dogs	Open ground	Yes	Plain water
2	4	3 with coats and caps, 1 with gumboots	No running water	Open pit	Covered pit	Yes	Plain water and soap
3	3	None	No running water	Latrine	Open ground	Yes	Plain water
4	12	7 with coats and gum boots	Irregular supply of piped water	Covered pit	Covered pit	Yes	Plain water and soap
5	3	1 with a coat	No running wtaer	Open pit	Open pit	Yes	Plain water and soap
6	1	None	No running water	Covered pit	Open pit/ground	Yes	Plain water and soap
7	2	1 with a coat	No running water	Covered pit	Open ground	Yes	Plain water and soap
8	5	5 with coats, gumboots and caps	Irregular supply of piped water	Covered pit	Covered pit	Yes	Plain water and soap
9	11	11 with white overalls and gum boots, 2 with white caps	No running water	Covered pit	Covered pit	Yes	Plain water and soap
10	2	None	No running water	Dogs	Open ground	Yes	Plain water and soap
